# Supplementary material for: catena-Poly[[trimeth­yl(4-sulfanylphen­yl)aza­nium] [(chloridocadmate)-di-μ-chlorido]]
Source: Acta Crystallogr Sect E Struct Rep Online. 2011 Nov 30;67(Pt 12):m1883. doi: 10.1107/S1600536811050513 (PMC3238767; doi:10.1107/S1600536811050513)
Supplement: Supplementary file 1 [file e-67-m1883-sup1.cif]

##############################################################################
#                                                                            #
# This CIF contains the data in a paper accepted for publication in          #
# Acta Crystallographica Section E. It conforms to the requirements of       #
# Notes for Authors for Acta Crystallographica Section E, and has been       #
# peer reviewed under the auspices of the IUCr Commission on Journals.       #
#                                                                            #
# Full details of the Crystallographic Information File format               #
# are given in the paper "The Crystallographic Information File (CIF):       #
# a New Standard Archive File for Crystallography" by S. R. Hall, F. H.      #
# Allen and I. D. Brown [Acta Cryst. (1991), A47, 655-685].                  #
#                                                                            #
# The current version of the core CIF dictionary is obtainable from          #
# ftp://ftp.iucr.org/pub/cif_core.dic.                                       #
#                                                                            #
# Software is freely available for graphical display of the structure(s)     #
# in this CIF. For information consult the CIF software page                 #
# http://www.iucr.org/resources/cif/software.                                #
#                                                                            #
# This file may be used for bona fide research purposes within the           #
# scientific community so long as proper attribution is given to the journal # 
# article from which it was obtained.                                        #
#                                                                            #
##############################################################################
data_I
_audit_creation_method     SHELXL-97
_chemical_name_systematic
;
<i>catena</i>-Poly[[trimethyl(4-sulfanylphenyl)azanium]
[(chloridocadmate)-di-\m-chlorido]]
;
_chemical_name_common     ?
_chemical_formula_moiety     'C9 H14 N S +, Cd Cl3 -'
_chemical_formula_sum     'C9 H14 Cd Cl3 N S'
_chemical_formula_iupac     '(C9 H14 N S) [Cd Cl3]'
_chemical_formula_weight     387.04
_chemical_melting_point     ?
_symmetry_cell_setting     monoclinic
_symmetry_space_group_name_H-M     'P 21/c'
_symmetry_space_group_name_Hall     '-P 2ybc'
loop_
    _symmetry_equiv_pos_as_xyz
    'x, y, z'
    '-x, y+1/2, -z+1/2'
    '-x, -y, -z'
    'x, -y-1/2, z-1/2'
_cell_length_a     7.3207(15)
_cell_length_b     20.971(4)
_cell_length_c     9.1613(18)
_cell_angle_alpha     90.00
_cell_angle_beta     103.96(3)
_cell_angle_gamma     90.00
_cell_volume     1364.9(5)
_cell_formula_units_Z     4
_cell_measurement_reflns_used     3007
_cell_measurement_theta_min     3.0267
_cell_measurement_theta_max     25.3491
_cell_measurement_temperature     223(2)
_cell_special_details     ?
_exptl_crystal_description     block
_exptl_crystal_colour     colorless
_exptl_crystal_size_max     0.50
_exptl_crystal_size_mid     0.30
_exptl_crystal_size_min     0.20
_exptl_crystal_density_diffrn     1.883
_exptl_crystal_density_meas     ?
_exptl_crystal_density_method     'not measured'
_exptl_crystal_F_000     760
_exptl_absorpt_coefficient_mu     2.309
_exptl_absorpt_correction_type     multi-scan
_exptl_absorpt_process_details     '(CrystalClear; Rigaku/MSC2001)'
_exptl_absorpt_correction_T_min     0.4415
_exptl_absorpt_correction_T_max     0.6353
_exptl_special_details     ?
_diffrn_ambient_temperature     223(2)
_diffrn_radiation_type     MoK\a
_diffrn_radiation_wavelength     0.71073
_diffrn_radiation_source     'fine-focus sealed tube'
_diffrn_radiation_monochromator     graphite
_diffrn_measurement_device_type     'Rigaku Mercury'
_diffrn_measurement_method     \w
_diffrn_detector_area_resol_mean     ?
_diffrn_reflns_number     12984
_diffrn_reflns_av_R_equivalents     0.0269
_diffrn_reflns_av_sigmaI/netI     0.0215
_diffrn_reflns_theta_min     3.00
_diffrn_reflns_theta_max     25.35
_diffrn_reflns_theta_full     25.35
_diffrn_measured_fraction_theta_max     0.998
_diffrn_measured_fraction_theta_full     0.998
_diffrn_reflns_limit_h_min     -8
_diffrn_reflns_limit_h_max     7
_diffrn_reflns_limit_k_min     -22
_diffrn_reflns_limit_k_max     25
_diffrn_reflns_limit_l_min     -11
_diffrn_reflns_limit_l_max     11
_diffrn_standards_number     0
_diffrn_standards_interval_count     0
_diffrn_standards_interval_time     0
_diffrn_standards_decay_%     0
_refine_special_details
;
Refinement of <i>F</i>^2^ against ALL reflections. The weighted <i>R</i>-factor
<i>wR</i> and goodness of fit <i>S</i> are based on <i>F</i>^2^, conventional
<i>R</i>-factors <i>R</i> are based on <i>F</i>, with <i>F</i> set to zero for
negative <i>F</i>^2^. The threshold expression of <i>F</i>^2^ >
\s(<i>F</i>^2^) is used only for calculating <i>R</i>-factors(gt) <i>etc</i>.
and is not relevant to the choice of reflections for refinement.
<i>R</i>-factors based on <i>F</i>^2^ are statistically about twice as large
as those based on <i>F</i>, and <i>R</i>-- factors based on ALL data will be
even larger.
;
_reflns_number_total     2491
_reflns_number_gt     2424
_reflns_threshold_expression     I>2sigma(I)
_refine_ls_structure_factor_coef     Fsqd
_refine_ls_matrix_type     full
_refine_ls_R_factor_all     0.0267
_refine_ls_R_factor_gt     0.0257
_refine_ls_wR_factor_gt     0.0682
_refine_ls_wR_factor_ref     0.0689
_refine_ls_goodness_of_fit_ref     1.110
_refine_ls_restrained_S_all     1.110
_refine_ls_number_reflns     2491
_refine_ls_number_parameters     137
_refine_ls_number_restraints     0
_refine_ls_hydrogen_treatment     constr
_refine_ls_weighting_scheme     calc
_refine_ls_weighting_details
         'calc w=1/[\s^2^(Fo^2^)+(0.0380P)^2^+0.9902P] where P=(Fo^2^+2Fc^2^)/3'
_atom_sites_solution_hydrogens     geom
_atom_sites_solution_primary     direct
_atom_sites_solution_secondary     difmap
_refine_ls_shift/su_max     0.000
_refine_ls_shift/su_mean     0.000
_refine_diff_density_max     0.556
_refine_diff_density_min     -0.794
_refine_ls_extinction_method     'SHELXL97 (Sheldrick, 2008)'
_refine_ls_extinction_coef     0.0059(5)
_refine_ls_extinction_expression
                                  'Fc^*^=kFc[1+0.001xFc^2^\l^3^/sin(2\q)]^-1/4^'
loop_
    _atom_type_symbol
    _atom_type_description
    _atom_type_scat_dispersion_real
    _atom_type_scat_dispersion_imag
    _atom_type_scat_source
    'C' 'C' 0.0033 0.0016
                         'International Tables Vol C Tables 4.2.6.8 and 6.1.1.4'
    'H' 'H' 0.0000 0.0000
                         'International Tables Vol C Tables 4.2.6.8 and 6.1.1.4'
    'N' 'N' 0.0061 0.0033
                         'International Tables Vol C Tables 4.2.6.8 and 6.1.1.4'
    'S' 'S' 0.1246 0.1234
                         'International Tables Vol C Tables 4.2.6.8 and 6.1.1.4'
    'Cl' 'Cl' 0.1484 0.1585
                         'International Tables Vol C Tables 4.2.6.8 and 6.1.1.4'
    'Cd' 'Cd' -0.8075 1.2024
                         'International Tables Vol C Tables 4.2.6.8 and 6.1.1.4'
_computing_data_collection     'CrystalClear (Rigaku/MSC, 2001)'
_computing_cell_refinement     'CrystalClear (Rigaku/MSC, 2001)'
_computing_data_reduction     'CrystalStructure (Rigaku/MSC, 2004)'
_computing_structure_solution     'SHELXS97 (Sheldrick, 2008)'
_computing_structure_refinement     'SHELXL97 (Sheldrick, 2008)'
_computing_molecular_graphics     'SHELXTL (Sheldrick, 2008)'
_computing_publication_material     'SHELXL97 (Sheldrick, 2008)'
loop_
    _atom_site_type_symbol
    _atom_site_label
    _atom_site_fract_x
    _atom_site_fract_y
    _atom_site_fract_z
    _atom_site_U_iso_or_equiv
    _atom_site_adp_type
    _atom_site_calc_flag
    _atom_site_refinement_flags
    _atom_site_occupancy
    _atom_site_symmetry_multiplicity
    _atom_site_disorder_assembly
    _atom_site_disorder_group
    Cd Cd1 0.73386(3) 0.993777(10) 0.92593(2) 0.02485(11) Uani d . 1 1 . .
    Cl Cl1 0.95247(10) 1.08537(3) 0.99446(8) 0.02873(17) Uani d . 1 1 . .
    Cl Cl2 0.68785(10) 0.96938(3) 0.66114(7) 0.03076(18) Uani d . 1 1 . .
    Cl Cl3 0.59419(8) 0.93630(3) 1.11069(7) 0.03094(18) Uani d . 1 1 . .
    S S1 0.67638(8) 0.79389(3) 0.84461(7) 0.0484(2) Uani d R 1 1 . .
    H H1 0.7952 0.8326 0.8962 0.058 Uiso d R 1 1 . .
    C C1 0.5039(4) 0.74912(14) 0.9045(3) 0.0285(6) Uani d . 1 1 . .
    C C2 0.3807(4) 0.77654(14) 0.9805(3) 0.0319(6) Uani d . 1 1 . .
    H H2 0.3876 0.8205 1.0016 0.038 Uiso calc R 1 1 . .
    C C3 0.2478(4) 0.73917(14) 1.0253(3) 0.0303(6) Uani d . 1 1 . .
    H H3 0.1638 0.7577 1.0760 0.036 Uiso calc R 1 1 . .
    C C4 0.2392(4) 0.67468(13) 0.9952(3) 0.0238(6) Uani d . 1 1 . .
    C C5 0.3603(4) 0.64695(14) 0.9182(3) 0.0278(6) Uani d . 1 1 . .
    H H5 0.3540 0.6030 0.8977 0.033 Uiso calc R 1 1 . .
    C C6 0.4898(4) 0.68458(14) 0.8721(3) 0.0301(6) Uani d . 1 1 . .
    H H6 0.5700 0.6662 0.8177 0.036 Uiso calc R 1 1 . .
    C C7 0.2022(4) 0.58027(15) 1.1450(4) 0.0350(7) Uani d . 1 1 . .
    H H7A 0.2689 0.5534 1.0889 0.053 Uiso calc R 1 1 . .
    H H7B 0.1119 0.5548 1.1813 0.053 Uiso calc R 1 1 . .
    H H7C 0.2914 0.5991 1.2297 0.053 Uiso calc R 1 1 . .
    C C8 -0.0195(4) 0.66781(15) 1.1295(3) 0.0342(7) Uani d . 1 1 . .
    H H8A 0.0607 0.6878 1.2174 0.051 Uiso calc R 1 1 . .
    H H8B -0.1042 0.6381 1.1610 0.051 Uiso calc R 1 1 . .
    H H8C -0.0922 0.7003 1.0654 0.051 Uiso calc R 1 1 . .
    C C9 -0.0285(4) 0.60310(16) 0.9076(3) 0.0357(7) Uani d . 1 1 . .
    H H9A -0.0869 0.6365 0.8389 0.054 Uiso calc R 1 1 . .
    H H9B -0.1251 0.5785 0.9381 0.054 Uiso calc R 1 1 . .
    H H9C 0.0436 0.5754 0.8578 0.054 Uiso calc R 1 1 . .
    N N1 0.1003(3) 0.63245(11) 1.0439(2) 0.0250(5) Uani d . 1 1 . .
loop_
    _atom_site_aniso_label
    _atom_site_aniso_U_11
    _atom_site_aniso_U_22
    _atom_site_aniso_U_33
    _atom_site_aniso_U_12
    _atom_site_aniso_U_13
    _atom_site_aniso_U_23
    Cd1 0.02433(16) 0.02926(16) 0.02258(16) -0.00438(7) 0.00880(10) -0.00082(7)
    Cl1 0.0240(3) 0.0261(4) 0.0358(4) -0.0021(3) 0.0065(3) -0.0020(3)
    Cl2 0.0328(4) 0.0364(4) 0.0230(3) 0.0030(3) 0.0066(3) -0.0025(3)
    Cl3 0.0280(4) 0.0330(4) 0.0359(4) 0.0061(3) 0.0157(3) 0.0131(3)
    S1 0.0499(5) 0.0405(5) 0.0632(6) -0.0145(4) 0.0301(4) 0.0025(4)
    C1 0.0287(15) 0.0301(15) 0.0267(14) -0.0036(11) 0.0066(11) 0.0032(11)
    C2 0.0352(16) 0.0247(15) 0.0366(16) -0.0010(12) 0.0105(12) -0.0012(12)
    C3 0.0336(16) 0.0282(16) 0.0322(15) 0.0008(12) 0.0141(12) -0.0046(12)
    C4 0.0220(13) 0.0257(14) 0.0240(14) -0.0025(11) 0.0065(10) 0.0012(11)
    C5 0.0310(15) 0.0246(15) 0.0297(15) -0.0001(11) 0.0112(12) -0.0034(11)
    C6 0.0296(15) 0.0310(16) 0.0337(16) 0.0005(12) 0.0152(12) -0.0025(12)
    C7 0.0374(17) 0.0319(17) 0.0379(17) 0.0022(13) 0.0133(13) 0.0094(13)
    C8 0.0333(16) 0.0372(17) 0.0377(17) -0.0009(13) 0.0197(13) -0.0029(13)
    C9 0.0304(16) 0.0440(18) 0.0339(16) -0.0111(13) 0.0101(12) -0.0082(13)
    N1 0.0265(12) 0.0262(12) 0.0245(11) -0.0007(9) 0.0102(9) 0.0000(9)
_geom_special_details
;
All e.s.d.'s (except the e.s.d. in the dihedral angle between two l.s. planes)
are estimated using the full covariance matrix. The cell e.s.d.'s are taken
into account individually in the estimation of e.s.d.'s in distances, angles
and torsion angles; correlations between e.s.d.'s in cell parameters are only
used when they are defined by crystal symmetry. An approximate (isotropic)
treatment of cell e.s.d.'s is used for estimating e.s.d.'s involving l.s.
planes.
;
loop_
    _geom_bond_atom_site_label_1
    _geom_bond_atom_site_label_2
    _geom_bond_site_symmetry_2
    _geom_bond_distance
    _geom_bond_publ_flag
    Cd1 Cl2 . 2.4219(8) ?
    Cd1 Cl1 . 2.4819(8) ?
    Cd1 Cl3 . 2.4896(7) ?
    Cd1 Cl3 3_677 2.7643(7) ?
    Cd1 Cl1 3_777 2.7842(9) ?
    Cl1 Cd1 3_777 2.7842(9) ?
    Cl3 Cd1 3_677 2.7643(7) ?
    S1 C1 . 1.764(3) ?
    S1 H1 . 1.1999 ?
    C1 C6 . 1.384(4) ?
    C1 C2 . 1.390(4) ?
    C2 C3 . 1.386(4) ?
    C2 H2 . 0.9400 ?
    C3 C4 . 1.379(4) ?
    C3 H3 . 0.9400 ?
    C4 C5 . 1.387(4) ?
    C4 N1 . 1.496(3) ?
    C5 C6 . 1.375(4) ?
    C5 H5 . 0.9400 ?
    C6 H6 . 0.9400 ?
    C7 N1 . 1.509(4) ?
    C7 H7A . 0.9700 ?
    C7 H7B . 0.9700 ?
    C7 H7C . 0.9700 ?
    C8 N1 . 1.505(4) ?
    C8 H8A . 0.9700 ?
    C8 H8B . 0.9700 ?
    C8 H8C . 0.9700 ?
    C9 N1 . 1.503(4) ?
    C9 H9A . 0.9700 ?
    C9 H9B . 0.9700 ?
    C9 H9C . 0.9700 ?
loop_
    _geom_angle_atom_site_label_1
    _geom_angle_atom_site_label_2
    _geom_angle_atom_site_label_3
    _geom_angle_site_symmetry_1
    _geom_angle_site_symmetry_3
    _geom_angle
    _geom_angle_publ_flag
    Cl2 Cd1 Cl1 . . 110.02(3) ?
    Cl2 Cd1 Cl3 . . 126.73(3) ?
    Cl1 Cd1 Cl3 . . 123.24(3) ?
    Cl2 Cd1 Cl3 . 3_677 94.80(3) ?
    Cl1 Cd1 Cl3 . 3_677 96.23(3) ?
    Cl3 Cd1 Cl3 . 3_677 81.49(3) ?
    Cl2 Cd1 Cl1 . 3_777 92.47(3) ?
    Cl1 Cd1 Cl1 . 3_777 87.38(3) ?
    Cl3 Cd1 Cl1 . 3_777 88.93(3) ?
    Cl3 Cd1 Cl1 3_677 3_777 170.23(2) ?
    Cd1 Cl1 Cd1 . 3_777 92.62(3) ?
    Cd1 Cl3 Cd1 . 3_677 98.51(3) ?
    C1 S1 H1 . . 138.0 ?
    C6 C1 C2 . . 119.2(3) ?
    C6 C1 S1 . . 118.4(2) ?
    C2 C1 S1 . . 122.4(2) ?
    C3 C2 C1 . . 120.1(3) ?
    C3 C2 H2 . . 120.0 ?
    C1 C2 H2 . . 120.0 ?
    C4 C3 C2 . . 119.8(3) ?
    C4 C3 H3 . . 120.1 ?
    C2 C3 H3 . . 120.1 ?
    C3 C4 C5 . . 120.6(3) ?
    C3 C4 N1 . . 121.5(2) ?
    C5 C4 N1 . . 117.9(2) ?
    C6 C5 C4 . . 119.2(3) ?
    C6 C5 H5 . . 120.4 ?
    C4 C5 H5 . . 120.4 ?
    C5 C6 C1 . . 121.1(3) ?
    C5 C6 H6 . . 119.4 ?
    C1 C6 H6 . . 119.4 ?
    N1 C7 H7A . . 109.5 ?
    N1 C7 H7B . . 109.5 ?
    H7A C7 H7B . . 109.5 ?
    N1 C7 H7C . . 109.5 ?
    H7A C7 H7C . . 109.5 ?
    H7B C7 H7C . . 109.5 ?
    N1 C8 H8A . . 109.5 ?
    N1 C8 H8B . . 109.5 ?
    H8A C8 H8B . . 109.5 ?
    N1 C8 H8C . . 109.5 ?
    H8A C8 H8C . . 109.5 ?
    H8B C8 H8C . . 109.5 ?
    N1 C9 H9A . . 109.5 ?
    N1 C9 H9B . . 109.5 ?
    H9A C9 H9B . . 109.5 ?
    N1 C9 H9C . . 109.5 ?
    H9A C9 H9C . . 109.5 ?
    H9B C9 H9C . . 109.5 ?
    C4 N1 C9 . . 109.2(2) ?
    C4 N1 C8 . . 112.8(2) ?
    C9 N1 C8 . . 107.9(2) ?
    C4 N1 C7 . . 109.9(2) ?
    C9 N1 C7 . . 109.3(2) ?
    C8 N1 C7 . . 107.6(2) ?
loop_
    _geom_hbond_atom_site_label_D
    _geom_hbond_atom_site_label_H
    _geom_hbond_atom_site_label_A
    _geom_hbond_site_symmetry_A
    _geom_hbond_distance_DH
    _geom_hbond_distance_HA
    _geom_hbond_distance_DA
    _geom_hbond_angle_DHA
    S1 H1 Cl1 3_777 1.20 2.55 3.746 180.0
    C8 H8B Cl2 4_476 0.97 2.72 3.640(3) 158.4
data_global
_journal_date_recd_electronic     2011-09-29
_journal_date_accepted     2011-11-24
_journal_name_full     'Acta Crystallographica, Section E'
_journal_year     2011
_journal_volume     67
_journal_issue     12
_journal_page_first     m1883
_journal_page_last     m1883
_journal_paper_category     QM
_journal_paper_doi     10.1107/S1600536811050513
_journal_coeditor_code     NG5241
_publ_contact_author_name     'Lang, Jian-ping'
_publ_contact_author_address
;
Key Laboratory of Organic Synthesis of Jiangsu Province,
College of Chemistry, Chemical Engineering and Materials Science,
Suzhou University, Suzhou 215123, People's Republic of China
;
_publ_contact_author_email     'chemxytang@hotmail.com'
_publ_contact_author_fax     '0512-65882865'
_publ_contact_author_phone     '0512-65882865'
_publ_section_title
;
<i>catena</i>-Poly[[trimethyl(4-sulfanylphenyl)azanium]
[(chloridocadmate)-di-\m-chlorido]]
;
loop_
    _publ_author_name
    _publ_author_address
    'Tang, Xiao-Yan'
; College of Chemistry & Materials Engineering
Jiangsu Laboratory of Advanced Functional Materials
Changshu Institute of Technology
Changshu, 215500, Jiangsu
People's Republic of China
;
    'Lang, Jian-Ping'
;
 Key Laboratory of Organic Synthesis of Jiangsu Province
 School of Chemistry and Chemical Engineering
 Suzhou Uinversity
 Suzhou 215123
 Jiangsu
 People's Republic of China
;
