# Supplementary material for: catena-Poly[[trimeth­yl(4-sulfanylphen­yl)aza­nium] [(chloridocadmate)-di-μ-chlorido]]
Source: Acta Crystallogr Sect E Struct Rep Online. 2011 Nov 30;67(Pt 12):m1883. doi: 10.1107/S1600536811050513 (PMC3238767; doi:10.1107/S1600536811050513)
Supplement: Supplementary file 2 [file e-67-m1883-Isup2.hkl]

# 
# h,k,l, Fc-squared, Fo-squared, sigma(Fo-squared) and status flag 
# 
data_I
_shelx_title ' T in P2(1)/c' 
_shelx_refln_list_code          4 
_shelx_F_calc_maximum      225.21 
_exptl_crystal_F_000       760.00 
_reflns_d_resolution_high  0.8300 
 
loop_ 
 _symmetry_equiv_pos_as_xyz 
 'x, y, z' 
 '-x, y+1/2, -z+1/2' 
 '-x, -y, -z' 
 'x, -y-1/2, z-1/2' 
 
_cell_length_a     7.3207 
_cell_length_b    20.9707 
_cell_length_c     9.1613 
_cell_angle_alpha  90.000 
_cell_angle_beta  103.955 
_cell_angle_gamma  90.000 
 
_shelx_F_squared_multiplier     1.000 
 
loop_ 
 _refln_index_h 
 _refln_index_k 
 _refln_index_l 
 _refln_F_squared_calc 
 _refln_F_squared_meas 
 _refln_F_squared_sigma 
 _refln_observed_status 
   2   0   0    18303.96    15958.71    295.48 o 
   3   0   0    22463.74    21412.64    477.62 o 
   4   0   0    11650.46    11539.20    158.27 o 
   5   0   0     2922.39     3023.09     74.76 o 
   6   0   0     3239.37     3229.27     80.99 o 
   7   0   0      840.01      809.29     61.52 o 
   8   0   0      441.74      413.41     46.85 o 
   1   1   0      221.68      244.21      6.97 o 
   2   1   0     3272.27     3413.19     42.12 o 
   3   1   0       34.32       37.40      7.68 o 
   4   1   0      206.01      239.53      6.26 o 
   5   1   0      483.68      459.15      9.81 o 
   6   1   0      461.93      498.21     26.58 o 
   7   1   0      184.57      198.96     11.00 o 
   8   1   0       57.96       68.10     21.61 o 
   1   2   0      516.24      508.96      7.99 o 
   2   2   0    21254.25    18436.38    251.63 o 
   3   2   0     5239.72     4771.67     61.84 o 
   4   2   0     7041.63     6569.54     86.84 o 
   5   2   0      882.02      817.77     15.70 o 
   6   2   0     5881.92     5959.07    129.04 o 
   7   2   0     3159.94     3183.53    107.17 o 
   8   2   0       77.39       87.08     13.53 o 
   1   3   0      927.84      959.34     11.32 o 
   2   3   0     7554.72     7250.41     87.47 o 
   3   3   0      221.58      226.53      7.81 o 
   4   3   0     2216.33     2061.39     37.89 o 
   5   3   0        0.21       10.57      4.83 o 
   6   3   0      272.83      266.30     17.61 o 
   7   3   0     1413.54     1423.99     49.49 o 
   8   3   0      222.82      192.59     22.51 o 
   0   4   0    26748.41    24879.24    560.10 o 
   1   4   0    17721.42    16234.75    163.41 o 
   2   4   0    48067.25    40443.84    438.02 o 
   3   4   0     2126.70     1823.50     23.72 o 
   4   4   0    11019.35    11139.03    148.54 o 
   5   4   0     5226.67     5223.38     80.88 o 
   6   4   0     1559.68     1576.39     38.01 o 
   7   4   0     2204.86     2190.42     67.89 o 
   8   4   0      886.15      873.37     59.29 o 
   1   5   0     8405.29     8281.97     81.43 o 
   2   5   0     8584.21     7648.59    106.99 o 
   3   5   0       30.71       49.12      3.19 o 
   4   5   0       90.78       87.33      5.90 o 
   5   5   0       63.20       61.22      4.19 o 
   6   5   0      819.06      785.87     23.34 o 
   7   5   0      419.31      377.91     22.27 o 
   8   5   0       14.97       17.30      8.70 o 
   0   6   0     6307.57     5786.98     90.32 o 
   1   6   0     1556.24     1565.80     18.65 o 
   2   6   0    33544.74    29661.43    336.94 o 
   3   6   0     1321.97     1434.44     16.28 o 
   4   6   0     7902.44     7675.16    104.06 o 
   5   6   0     5218.42     5327.66     82.68 o 
   6   6   0     1001.30      931.83     25.43 o 
   7   6   0     1600.68     1608.57     51.20 o 
   8   6   0     1513.18     1556.75     78.42 o 
   1   7   0    15041.89    14066.81    167.31 o 
   2   7   0     1603.50     1609.19     21.63 o 
   3   7   0      251.80      231.54      4.69 o 
   4   7   0     2787.94     2728.42     45.26 o 
   5   7   0      262.67      261.41     10.00 o 
   6   7   0       21.36       35.98      4.67 o 
   7   7   0        4.98       17.07      4.47 o 
   8   7   0      226.76      203.84     15.64 o 
   0   8   0     3319.08     3240.76    102.77 o 
   1   8   0      253.07      229.94     11.26 o 
   2   8   0    17348.88    16792.90    211.92 o 
   3   8   0       27.32       45.38      3.58 o 
   4   8   0     8408.77     8172.87    109.07 o 
   5   8   0     4544.03     4451.15     68.99 o 
   6   8   0     1941.49     1989.22     47.30 o 
   7   8   0      908.95      919.22     39.22 o 
   8   8   0     1295.44     1431.75     59.23 o 
   1   9   0     2460.38     2357.02     27.88 o 
   2   9   0      623.55      583.76     36.63 o 
   3   9   0     2233.58     2157.47     28.93 o 
   4   9   0     1520.97     1468.88     23.47 o 
   5   9   0     2760.82     2696.32     43.93 o 
   6   9   0        1.51        7.14      3.23 o 
   7   9   0      232.99      220.83     15.00 o 
   0  10   0    12575.41    11482.79    207.91 o 
   1  10   0      910.20      918.19     16.05 o 
   2  10   0     9136.59     9019.32     89.23 o 
   3  10   0     2763.37     2512.02     30.91 o 
   4  10   0     7987.88     8052.21    105.36 o 
   5  10   0     2086.08     2058.50     41.17 o 
   6  10   0      896.00      911.53     30.11 o 
   7  10   0      544.04      546.61     36.23 o 
   1  11   0    10975.65    10998.27    173.92 o 
   2  11   0      125.21      112.77      6.23 o 
   3  11   0     6725.24     6834.27     78.53 o 
   4  11   0     5097.88     5072.02     76.71 o 
   5  11   0      362.70      373.59     15.42 o 
   6  11   0      284.27      273.61     16.59 o 
   7  11   0      217.46      229.57     16.88 o 
   0  12   0    13314.82    13350.98    262.07 o 
   1  12   0     1064.34      928.57     24.05 o 
   2  12   0     1271.17     1219.57     17.61 o 
   3  12   0        4.17       10.66      4.01 o 
   4  12   0    11073.20    11437.66    168.04 o 
   5  12   0        8.53       11.31      1.98 o 
   6  12   0     3209.22     3378.10    103.71 o 
   7  12   0      316.51      337.18     29.96 o 
   1  13   0      422.26      403.83     10.73 o 
   2  13   0      155.04      134.74      7.27 o 
   3  13   0     2628.17     2682.80     39.49 o 
   4  13   0      275.66      258.85     10.75 o 
   5  13   0      152.03      133.87      6.55 o 
   6  13   0      738.54      718.60     46.45 o 
   7  13   0      214.23      235.14     22.24 o 
   0  14   0     8917.75     8781.79    203.14 o 
   1  14   0      135.59      120.89      5.19 o 
   2  14   0     4113.84     4084.26     64.18 o 
   3  14   0     1090.42     1107.74     22.25 o 
   4  14   0      248.50      236.47      9.82 o 
   5  14   0       16.46       23.59      6.09 o 
   6  14   0     2615.22     2767.24    105.99 o 
   7  14   0      715.52      731.05     42.10 o 
   1  15   0     2366.80     2436.82     47.25 o 
   2  15   0      302.39      300.29      9.19 o 
   3  15   0     6154.81     6381.15     88.83 o 
   4  15   0       49.76       53.61      3.64 o 
   5  15   0      331.84      329.28     14.51 o 
   6  15   0     2093.11     2304.64     94.47 o 
   0  16   0     2580.93     2311.75     69.03 o 
   1  16   0     1295.14     1265.74     29.42 o 
   2  16   0     1588.91     1584.99     29.87 o 
   3  16   0      719.82      729.77     28.29 o 
   4  16   0     1254.18     1373.20     29.82 o 
   5  16   0       48.03       46.43      6.89 o 
   6  16   0     2303.04     2621.68    102.13 o 
   1  17   0     1605.03     1644.80     30.42 o 
   2  17   0     1042.80     1016.79     46.46 o 
   3  17   0     1091.43     1076.23     27.57 o 
   4  17   0       55.45       66.65      9.87 o 
   5  17   0      375.96      406.70     23.71 o 
   6  17   0      151.07      152.60     13.10 o 
   0  18   0      237.89      314.54     41.13 o 
   1  18   0      447.66      453.02     19.14 o 
   2  18   0     2322.12     2354.70     54.71 o 
   3  18   0       17.87       18.70      5.69 o 
   4  18   0      664.13      688.65     24.50 o 
   5  18   0       58.06       53.21     11.94 o 
   6  18   0     1449.57     1639.04    114.91 o 
   1  19   0     1678.19     1590.23     51.62 o 
   2  19   0        0.05       13.59      5.42 o 
   3  19   0       65.65       62.03      5.49 o 
   4  19   0       13.57       11.59      3.07 o 
   5  19   0     2081.23     2274.91    111.08 o 
   0  20   0      670.35      698.36     59.34 o 
   2  20   0     1138.41     1217.50     42.99 o 
   3  20   0      169.01      152.43     12.68 o 
   4  20   0      544.89      560.04     34.58 o 
   5  20   0      352.06      330.29     40.54 o 
   1  21   0     3643.92     3764.36    166.81 o 
   2  21   0       24.29       25.64      4.73 o 
   3  21   0       24.31       24.74      5.95 o 
   4  21   0      160.92      162.17     16.59 o 
   0  22   0      536.57      396.49     56.76 o 
   1  22   0      547.48      604.74     55.98 o 
   2  22   0      278.19      259.98     42.93 o 
   3  22   0        3.88        9.57     14.20 o 
   4  22   0      836.97      888.46     62.72 o 
   1  23   0      221.50      256.21     26.06 o 
   2  23   0      202.89      257.19     34.11 o 
   3  23   0      689.06      737.38     54.14 o 
   0  24   0     1161.52     1204.96     93.52 o 
   1  24   0      446.87      460.93     51.73 o 
   2  24   0      448.13      471.93     43.30 o 
   1  25   0      470.82      467.72     38.92 o 
  -8   1   1      917.80      953.72     44.86 o 
  -7   1   1     1602.14     1595.72     41.47 o 
  -6   1   1    15014.91    14667.80    344.16 o 
  -5   1   1      121.41      117.86      3.98 o 
  -4   1   1    24540.74    22252.13    272.20 o 
  -3   1   1     2178.30     1941.88     18.01 o 
  -2   1   1    15036.42    13576.71    136.81 o 
  -1   1   1     5534.42     5679.00     53.85 o 
   1   1   1    15142.19    15915.64    249.54 o 
   2   1   1     1474.28     1263.64     15.14 o 
   3   1   1    17888.47    17733.04    196.88 o 
   4   1   1      118.59      109.62      4.47 o 
   5   1   1      851.72      820.54     13.12 o 
   6   1   1     1437.61     1448.73     34.39 o 
   7   1   1      882.75      893.63     35.90 o 
   8   1   1      186.16      182.07     22.34 o 
  -8   2   1       32.71       27.52     11.64 o 
  -7   2   1     1365.12     1342.09     35.67 o 
  -6   2   1     1229.09     1298.80     51.73 o 
  -5   2   1       10.60       31.32      4.10 o 
  -4   2   1     2918.27     2605.58    115.68 o 
  -3   2   1     2057.20     2041.63     27.50 o 
  -2   2   1       23.97       19.03      4.48 o 
  -1   2   1     1076.11     1163.41     12.31 o 
   0   2   1      725.19      722.03      8.23 o 
   1   2   1     9196.41     9233.58     94.80 o 
   2   2   1    10084.94    10381.04    123.42 o 
   3   2   1       34.34       47.33      2.97 o 
   4   2   1      850.21      774.52     12.45 o 
   5   2   1     1594.55     1565.54     29.49 o 
   6   2   1       24.94       37.37      4.13 o 
   7   2   1     1118.09     1050.14     46.01 o 
   8   2   1      344.43      335.66     36.55 o 
  -8   3   1     4175.32     4384.22    173.51 o 
  -7   3   1      189.29      175.61     10.79 o 
  -6   3   1    11870.95    12094.42    297.68 o 
  -5   3   1      310.76      327.64      8.67 o 
  -4   3   1    18320.13    16604.45    190.86 o 
  -3   3   1     4505.46     4529.67     41.78 o 
  -2   3   1     7952.37     7083.10     78.49 o 
  -1   3   1     6569.69     7049.98     71.68 o 
   0   3   1    40798.95    40153.07    783.09 o 
   1   3   1     3359.12     3521.82     38.75 o 
   2   3   1     7850.06     7906.27     95.01 o 
   3   3   1     6148.65     5746.28     48.71 o 
   4   3   1     3838.88     3815.27     49.40 o 
   5   3   1     3203.60     3135.59     50.44 o 
   6   3   1     1443.47     1476.97     35.53 o 
   7   3   1     1739.92     1740.98     75.07 o 
   8   3   1      778.99      791.37     54.65 o 
  -8   4   1      151.50      143.34     27.05 o 
  -7   4   1     1242.34     1226.21     42.93 o 
  -6   4   1      160.09      163.76     13.43 o 
  -5   4   1      543.77      501.22     12.15 o 
  -4   4   1     9220.16     8661.90    123.36 o 
  -3   4   1     1485.57     1510.39     18.99 o 
  -2   4   1       14.39       48.44      5.17 o 
  -1   4   1      187.21      290.49      6.47 o 
   0   4   1      462.58      434.44      7.38 o 
   1   4   1      385.01      346.60     15.18 o 
   2   4   1     4988.76     4976.78     52.72 o 
   3   4   1      444.25      491.01      7.26 o 
   4   4   1     1140.34     1134.47     21.22 o 
   5   4   1      848.75      792.03     21.83 o 
   6   4   1        2.53       11.36      3.49 o 
   7   4   1     1666.49     1748.82     76.36 o 
   8   4   1       91.73       79.93     16.98 o 
  -8   5   1     2703.30     2696.25    110.05 o 
  -7   5   1     1146.84     1225.73     43.11 o 
  -6   5   1     4026.61     3939.68     78.50 o 
  -5   5   1      363.96      330.05      9.94 o 
  -4   5   1    11110.13    10097.98    145.04 o 
  -3   5   1      706.26      627.36      8.30 o 
  -2   5   1    47777.02    42500.48    773.25 o 
  -1   5   1    13625.18    12771.29    197.97 o 
   0   5   1    11378.01    10833.77    102.44 o 
   1   5   1    31394.33    30024.28    300.66 o 
   2   5   1    10763.13    10070.35     94.08 o 
   3   5   1     6559.59     6557.03     64.99 o 
   4   5   1      165.82      150.13      7.77 o 
   5   5   1     4016.68     4026.26     71.73 o 
   6   5   1      125.24      110.82     11.24 o 
   7   5   1     1402.94     1488.01     65.21 o 
   8   5   1      363.96      395.45     34.18 o 
  -8   6   1      723.83      750.26     44.88 o 
  -7   6   1      214.67      222.15     13.77 o 
  -6   6   1      441.50      461.92     20.28 o 
  -5   6   1     4886.27     4894.92     76.16 o 
  -4   6   1      386.59      396.62     11.11 o 
  -3   6   1     8417.46     8351.66     84.93 o 
  -2   6   1     2711.26     2612.59     28.56 o 
  -1   6   1     1706.32     1608.37     21.74 o 
   0   6   1     6277.04     6128.94     77.82 o 
   1   6   1      762.03      694.86     11.96 o 
   2   6   1     6177.41     5825.36     52.43 o 
   3   6   1     1082.23      988.83     12.99 o 
   4   6   1       20.88       36.51     10.55 o 
   5   6   1        7.21       17.52      4.73 o 
   6   6   1      566.11      552.47     23.47 o 
   7   6   1       55.54       57.77     11.33 o 
   8   6   1       10.41       11.16     14.10 o 
  -8   7   1     3819.33     4028.79    189.65 o 
  -7   7   1       13.00       16.04      3.45 o 
  -6   7   1     1814.64     1788.43     38.71 o 
  -5   7   1        5.18       17.74      3.12 o 
  -4   7   1    10108.39    10195.61    125.41 o 
  -3   7   1     3625.51     3373.60     51.64 o 
  -2   7   1    29324.14    27786.92    321.72 o 
  -1   7   1     4666.11     4440.08     63.85 o 
   0   7   1        7.39       15.08      4.69 o 
   1   7   1     6024.54     5842.56     91.13 o 
   2   7   1    14839.38    14091.54    114.93 o 
   3   7   1       40.60       52.58      2.73 o 
   4   7   1    12662.82    12871.50    165.28 o 
   5   7   1     6002.50     6157.09     93.41 o 
   6   7   1      815.42      811.88     31.34 o 
   7   7   1     3525.36     3875.16    155.93 o 
  -8   8   1      205.35      209.67     20.58 o 
  -7   8   1      935.31      904.69     54.94 o 
  -6   8   1     1040.87      981.73     26.06 o 
  -5   8   1     3412.84     3353.29     60.28 o 
  -4   8   1       56.23       53.82      8.47 o 
  -3   8   1        1.20        2.07      3.57 o 
  -2   8   1     1412.55     1179.90     21.23 o 
  -1   8   1      136.98      160.38      6.12 o 
   0   8   1      958.07      852.79     12.08 o 
   1   8   1     1971.11     1934.05     33.34 o 
   2   8   1      533.16      482.22      8.84 o 
   3   8   1     1134.51     1206.01     16.37 o 
   4   8   1     1252.91     1317.83     36.59 o 
   5   8   1     1024.12      941.90     41.76 o 
   6   8   1      399.42      424.08     18.70 o 
   7   8   1        0.89        9.85      5.10 o 
  -8   9   1     1867.11     2026.39     81.85 o 
  -7   9   1       12.65       16.03      4.39 o 
  -6   9   1     2034.00     2037.05     48.33 o 
  -5   9   1      643.59      577.12     16.63 o 
  -4   9   1     8799.55     8767.22    113.71 o 
  -3   9   1       54.16       52.13      2.90 o 
  -2   9   1    24297.18    23157.50    221.88 o 
  -1   9   1     4507.21     4426.28     49.88 o 
   0   9   1    15093.33    15020.37    142.40 o 
   1   9   1     6355.31     6173.79     92.79 o 
   2   9   1     5643.11     5858.53     58.41 o 
   3   9   1     4708.73     4542.47     54.13 o 
   4   9   1     5075.71     5136.76     68.36 o 
   5   9   1     4435.96     4567.39     90.59 o 
   6   9   1       87.41       70.80      5.69 o 
   7   9   1     1644.86     1678.54     57.46 o 
  -8  10   1      144.86      167.61     13.17 o 
  -7  10   1      236.34      236.59     18.83 o 
  -6  10   1       44.91       68.96      6.34 o 
  -5  10   1     4367.95     4398.97     79.63 o 
  -4  10   1     1578.15     1485.91     24.71 o 
  -3  10   1     2539.78     2428.30     30.17 o 
  -2  10   1     6389.82     5656.91    284.17 o 
  -1  10   1     3940.16     3828.75     75.53 o 
   0  10   1     5577.59     5409.80     60.99 o 
   1  10   1      553.89      544.23     11.20 o 
   2  10   1      188.23      200.36      7.80 o 
   3  10   1       77.79       62.04      3.78 o 
   4  10   1     2000.05     1957.56     46.96 o 
   5  10   1      233.09      207.05     17.06 o 
   6  10   1       65.64       52.19      6.64 o 
   7  10   1      112.16      133.46     15.87 o 
  -7  11   1       30.87       35.52      8.17 o 
  -6  11   1     2711.48     2815.20     94.99 o 
  -5  11   1      281.46      272.34     10.39 o 
  -4  11   1     3820.60     3886.39     52.43 o 
  -3  11   1      623.80      629.35     10.45 o 
  -2  11   1     5744.42     5653.91     66.12 o 
  -1  11   1     3860.27     3753.73     52.97 o 
   0  11   1    13523.69    12644.44    141.95 o 
   1  11   1        2.61        8.35      3.14 o 
   2  11   1     4404.69     4305.73     51.30 o 
   3  11   1     3792.83     3853.23     51.50 o 
   4  11   1     2995.17     3016.06     42.27 o 
   5  11   1     5408.31     5635.77    114.15 o 
   6  11   1      961.49     1014.93     34.46 o 
   7  11   1     1689.65     1884.04     75.01 o 
  -7  12   1      662.52      730.95     41.65 o 
  -6  12   1        1.28       11.11      3.14 o 
  -5  12   1      393.49      398.10     13.54 o 
  -4  12   1       52.32       57.90      4.58 o 
  -3  12   1     7766.71     7780.15    107.54 o 
  -2  12   1     1797.52     1768.66     29.31 o 
  -1  12   1     1717.08     1668.85     29.84 o 
   0  12   1     3135.35     2981.24     57.23 o 
   1  12   1      247.48      228.97      5.39 o 
   2  12   1      539.73      525.81     16.47 o 
   3  12   1      593.74      636.58     12.90 o 
   4  12   1        6.50       12.38      3.02 o 
   5  12   1      272.59      272.98     10.33 o 
   6  12   1      605.46      585.39     36.39 o 
   7  12   1       10.41       20.82      6.94 o 
  -7  13   1       42.21       41.34     18.03 o 
  -6  13   1     2286.31     2433.86     89.88 o 
  -5  13   1        7.16       11.04      3.22 o 
  -4  13   1     3835.08     3907.44     52.04 o 
  -3  13   1       92.08      104.68      4.71 o 
  -2  13   1      546.40      515.31     12.28 o 
  -1  13   1       40.33       40.14      3.99 o 
   0  13   1    13759.71    13248.35    175.68 o 
   1  13   1       49.08       58.79      3.72 o 
   2  13   1     3262.56     3159.03     48.08 o 
   3  13   1     3945.90     4036.10     65.45 o 
   4  13   1     2057.19     2062.31     35.97 o 
   5  13   1     2699.97     2716.21     56.00 o 
   6  13   1      975.44      997.16     46.59 o 
   7  13   1     1771.36     1968.99     80.10 o 
  -7  14   1     1658.66     1809.23     73.74 o 
  -6  14   1       63.26       73.38     12.10 o 
  -5  14   1      173.30      179.65      7.27 o 
  -4  14   1     1534.40     1545.05     35.75 o 
  -3  14   1     6497.21     6740.35    100.28 o 
  -2  14   1      328.66      328.77     24.51 o 
  -1  14   1      740.14      790.70     16.22 o 
   0  14   1     1127.08     1076.35     38.52 o 
   1  14   1       84.77       99.12     10.95 o 
   2  14   1      356.61      380.98     14.55 o 
   3  14   1     5510.70     5427.24     95.43 o 
   4  14   1        4.02        4.76      2.52 o 
   5  14   1      321.42      312.38     13.84 o 
   6  14   1     1508.66     1605.89     55.57 o 
  -7  15   1      661.72      717.33     41.70 o 
  -6  15   1     1303.50     1363.92     58.49 o 
  -5  15   1        0.66        7.08      2.38 o 
  -4  15   1     4290.89     4614.36     86.73 o 
  -3  15   1       68.41       71.73      6.71 o 
  -2  15   1     4972.50     4803.63     84.25 o 
  -1  15   1      229.24      220.89     10.46 o 
   0  15   1    10527.38    10186.13    216.40 o 
   1  15   1     2464.43     2352.83     38.73 o 
   2  15   1     5361.84     5591.07    118.57 o 
   3  15   1     5409.38     5435.43     89.17 o 
   4  15   1     1279.22     1351.50     30.34 o 
   5  15   1      743.19      743.57     39.99 o 
   6  15   1      315.80      357.62     26.75 o 
  -6  16   1      238.29      270.71     19.66 o 
  -5  16   1      310.89      339.15     14.97 o 
  -4  16   1       64.08       76.27      4.71 o 
  -3  16   1     1624.34     1633.11     35.30 o 
  -2  16   1       38.29       51.15      4.40 o 
  -1  16   1     2994.85     3038.42     66.10 o 
   0  16   1     1486.62     1380.80     48.56 o 
   1  16   1     1425.12     1371.50     26.82 o 
   2  16   1     3041.82     3032.09    143.91 o 
   3  16   1      322.71      324.92     12.08 o 
   4  16   1      272.85      260.99     10.77 o 
   5  16   1       73.95       65.99     19.23 o 
   6  16   1      438.25      507.83     29.94 o 
  -6  17   1      774.82      795.44     44.35 o 
  -5  17   1      264.16      254.11     17.10 o 
  -4  17   1        8.09       11.37      4.05 o 
  -3  17   1      230.34      222.99     13.98 o 
  -2  17   1      750.94      758.87     33.97 o 
  -1  17   1     2642.17     2707.60     52.00 o 
   0  17   1     1526.89     1472.25     34.75 o 
   1  17   1      897.02      855.27     41.23 o 
   2  17   1     7584.78     7775.40    168.89 o 
   3  17   1     1352.01     1369.15     33.65 o 
   4  17   1      344.01      348.42     14.16 o 
   5  17   1     1168.32     1192.80     53.45 o 
   6  17   1      256.33      317.24     26.99 o 
  -6  18   1       84.19      107.91     14.30 o 
  -5  18   1     1780.28     1865.09     77.85 o 
  -4  18   1      363.14      363.02     18.30 o 
  -3  18   1      261.43      251.33     13.69 o 
  -2  18   1      192.07      201.84     11.88 o 
  -1  18   1      939.28      869.84     20.24 o 
   0  18   1       24.04       32.22     24.49 o 
   1  18   1     4722.97     4586.33    100.85 o 
   2  18   1      178.62      185.90     11.41 o 
   3  18   1      879.68      876.04     29.67 o 
   4  18   1      424.64      386.37     20.01 o 
   5  18   1     1681.98     1734.39     75.71 o 
  -5  19   1      378.34      345.14     32.46 o 
  -4  19   1      947.26      997.58     35.00 o 
  -3  19   1      152.04      137.03      8.69 o 
  -2  19   1     4192.99     4404.51    126.34 o 
  -1  19   1       39.69       37.35      8.78 o 
   0  19   1     3271.31     3146.66    118.30 o 
   1  19   1     2254.29     2158.87     61.51 o 
   2  19   1     4243.02     4492.38    100.25 o 
   3  19   1      728.04      755.00     23.72 o 
   4  19   1      353.78      345.41     21.12 o 
   5  19   1     1437.10     1431.08     74.51 o 
  -5  20   1     2144.62     2367.33    218.33 o 
  -4  20   1        1.62       -2.34      3.87 o 
  -3  20   1      237.02      233.89     16.36 o 
  -2  20   1        3.95       15.85      6.54 o 
  -1  20   1     1956.47     2056.33     82.88 o 
   0  20   1       77.31      162.70     27.61 o 
   1  20   1     2850.05     2953.54     98.70 o 
   2  20   1      900.72      922.86     34.87 o 
   3  20   1      115.89      131.15     15.19 o 
   4  20   1     1829.36     1861.01     64.05 o 
  -4  21   1      385.88      410.64     30.46 o 
  -3  21   1       84.10       70.28     12.75 o 
  -2  21   1     1047.13     1032.97     47.89 o 
  -1  21   1      351.72      374.81     33.15 o 
   0  21   1      603.04      641.61     42.27 o 
   2  21   1      735.96      784.61     55.41 o 
   3  21   1      243.96      223.32     16.52 o 
   4  21   1     1171.19     1238.85     53.51 o 
  -4  22   1       27.60       25.42      7.46 o 
  -3  22   1       40.40       55.39      8.03 o 
  -2  22   1       39.98       39.44     10.94 o 
  -1  22   1     1506.71     1617.37     90.49 o 
   0  22   1       94.06       88.57     26.92 o 
   1  22   1     2479.13     2623.51    135.09 o 
   2  22   1      711.29      739.46     60.97 o 
   3  22   1      528.03      592.35     43.70 o 
  -3  23   1      300.72      337.94     32.77 o 
  -2  23   1      558.02      662.81     54.48 o 
  -1  23   1      586.88      620.93     52.75 o 
   0  23   1      981.90      936.29     48.54 o 
   1  23   1        0.19        0.52     23.31 o 
   2  23   1       99.59      118.25     18.15 o 
   3  23   1      579.87      629.92     48.60 o 
  -2  24   1       15.55       27.90     10.67 o 
  -1  24   1      692.24      723.74     53.60 o 
   0  24   1       12.79       33.61     17.47 o 
   1  24   1     1098.00     1060.33    102.42 o 
   2  24   1       63.99       59.44     11.57 o 
  -1  25   1      649.52      667.22     51.67 o 
   0  25   1      502.15      564.13     58.89 o 
  -8   0   2     1764.88     1903.98    138.97 o 
  -7   0   2      316.85      313.01     14.33 o 
  -6   0   2    12565.11    12716.93    262.13 o 
  -5   0   2     4233.82     3897.65     72.87 o 
  -4   0   2    16762.54    15985.93    217.78 o 
  -3   0   2    14777.29    13744.76    182.82 o 
  -2   0   2      807.25      790.60     13.29 o 
  -1   0   2    28786.17    29785.74    394.35 o 
   0   0   2    46888.89    52812.81    773.51 o 
   1   0   2     4598.19     4436.40     61.14 o 
   2   0   2     7681.22     7848.88    106.58 o 
   3   0   2    22199.29    22424.87    304.09 o 
   4   0   2      545.20      490.62     11.68 o 
   5   0   2     4057.71     4038.48     87.44 o 
   6   0   2      864.16      830.11     35.73 o 
   7   0   2      848.87      828.20    101.37 o 
   8   0   2      168.24      152.15     24.99 o 
  -8   1   2        0.00        5.33      5.01 o 
  -7   1   2      177.44      152.32      8.02 o 
  -6   1   2     1982.59     1903.42     61.64 o 
  -5   1   2      620.53      628.05     20.48 o 
  -4   1   2     1721.57     1627.46     27.13 o 
  -3   1   2      660.14      707.36     16.84 o 
  -2   1   2      188.25      137.07      3.62 o 
  -1   1   2      210.22      216.28      5.27 o 
   0   1   2     1773.62     1886.08     19.52 o 
   1   1   2    16955.54    18089.64    170.28 o 
   2   1   2       43.28       64.06      2.79 o 
   3   1   2        4.42       26.67      3.17 o 
   4   1   2      188.24      166.05     14.93 o 
   5   1   2     1069.64     1082.81     28.29 o 
   6   1   2       82.96       79.17      4.70 o 
   7   1   2      156.49      147.74     18.42 o 
   8   1   2       35.24       33.35     11.79 o 
  -8   2   2     1151.35     1133.54     62.78 o 
  -7   2   2      481.26      452.00     18.18 o 
  -6   2   2     3153.52     2997.78     52.15 o 
  -5   2   2     3904.96     3804.83     50.41 o 
  -4   2   2     4150.69     3834.93     47.94 o 
  -3   2   2     4952.52     4962.47     55.26 o 
  -2   2   2      664.93      834.70     11.26 o 
  -1   2   2     5303.24     5786.33     55.77 o 
   0   2   2     4579.40     4913.71     47.65 o 
   1   2   2      268.71      239.07      5.06 o 
   2   2   2     8300.74     8255.57     68.33 o 
   3   2   2    14788.63    14838.61    143.35 o 
   4   2   2     2030.46     1977.48     24.96 o 
   5   2   2     7683.79     7699.14    132.17 o 
   6   2   2      271.66      257.99      9.22 o 
   7   2   2     3181.19     3307.07    133.25 o 
   8   2   2      100.89       92.92     12.27 o 
  -8   3   2      370.68      349.66     25.24 o 
  -7   3   2      665.46      645.00     25.03 o 
  -6   3   2       37.33       46.56     12.97 o 
  -5   3   2      355.85      336.09     10.09 o 
  -4   3   2     5047.55     4893.47     50.84 o 
  -3   3   2     1165.78     1327.07     14.91 o 
  -2   3   2     2596.81     2519.96     32.30 o 
  -1   3   2     3823.32     4127.96     41.20 o 
   0   3   2    12828.55    14072.30    142.05 o 
   1   3   2    10975.38    11452.99    112.81 o 
   2   3   2     1847.25     1865.63     18.71 o 
   3   3   2     2339.80     2304.33     28.14 o 
   4   3   2      104.01      102.78      3.63 o 
   5   3   2      129.37      123.51      9.30 o 
   6   3   2      294.65      300.41     13.47 o 
   7   3   2      512.78      516.87     38.92 o 
  -8   4   2     3814.76     3984.91    158.63 o 
  -7   4   2      232.67      222.69     12.98 o 
  -6   4   2     5141.20     5234.06    114.59 o 
  -5   4   2     2455.94     2429.80     35.89 o 
  -4   4   2     8284.25     8073.75    100.31 o 
  -3   4   2    12277.99    11989.25    151.84 o 
  -2   4   2    20829.92    19369.32    277.04 o 
  -1   4   2     3464.58     3533.35     35.61 o 
   0   4   2     2005.14     2039.32     22.00 o 
   1   4   2    23246.50    23445.19    232.34 o 
   2   4   2     3401.85     3403.29     31.03 o 
   3   4   2     6208.70     6265.25     62.42 o 
   4   4   2     1466.97     1529.13     25.74 o 
   5   4   2     3919.41     3882.32     54.94 o 
   6   4   2       58.27       59.90      5.65 o 
   7   4   2     3343.20     3435.03    138.53 o 
  -8   5   2      435.67      421.89     30.28 o 
  -7   5   2      468.59      456.91     23.25 o 
  -6   5   2       97.96       94.18     12.75 o 
  -5   5   2      629.39      573.19     20.23 o 
  -4   5   2     4375.45     4382.96     52.46 o 
  -3   5   2      383.07      513.18      8.12 o 
  -2   5   2       31.09       32.09      2.77 o 
  -1   5   2     3252.46     3552.01     35.46 o 
   0   5   2     3006.53     3070.71     32.36 o 
   1   5   2     3593.95     3702.32     56.18 o 
   2   5   2      338.17      358.03      7.69 o 
   3   5   2      670.60      703.07     14.02 o 
   4   5   2      309.70      299.10      7.05 o 
   5   5   2      261.03      252.07     11.07 o 
   6   5   2       64.67       63.95      5.99 o 
   7   5   2      470.70      447.05     34.59 o 
  -8   6   2     4451.83     4768.41    152.19 o 
  -7   6   2     1009.68      990.03     35.78 o 
  -6   6   2     4237.44     4204.51     90.63 o 
  -5   6   2      857.40      822.26     16.68 o 
  -4   6   2     2737.47     2773.91     34.09 o 
  -3   6   2     4783.93     4271.41     43.12 o 
  -2   6   2    30695.17    29716.82    304.03 o 
  -1   6   2     2901.51     2716.58     29.44 o 
   0   6   2      287.50      246.45      7.51 o 
   1   6   2    15350.14    14897.34    148.98 o 
   2   6   2     4669.02     4579.02     44.58 o 
   3   6   2     1969.67     1902.78     24.34 o 
   4   6   2     1042.05      994.47     15.61 o 
   5   6   2     4996.10     5229.89     93.20 o 
   6   6   2        0.87        4.47      4.43 o 
   7   6   2     4873.66     5379.15    206.96 o 
  -8   7   2       10.55        6.16      5.50 o 
  -7   7   2        8.95       12.85      3.73 o 
  -6   7   2      913.89      877.25     24.39 o 
  -5   7   2     1299.99     1317.05     23.91 o 
  -4   7   2       68.36       49.85      3.28 o 
  -3   7   2     2098.56     2030.18     25.64 o 
  -2   7   2     4593.94     4503.87     41.94 o 
  -1   7   2      122.52      124.69      3.53 o 
   0   7   2      330.92      363.78      6.46 o 
   1   7   2      121.92      114.94      6.64 o 
   2   7   2       48.48       66.25      3.36 o 
   3   7   2      391.22      355.95      7.37 o 
   4   7   2      512.05      509.16      9.67 o 
   5   7   2      514.18      497.26     24.85 o 
   6   7   2      115.65       94.72      7.55 o 
   7   7   2      192.49      214.62     18.33 o 
  -8   8   2     4471.04     4587.22    367.95 o 
  -7   8   2     1091.89     1139.63     44.19 o 
  -6   8   2     2526.47     2329.96     62.75 o 
  -5   8   2     1620.03     1574.14     25.73 o 
  -4   8   2     2191.70     2014.28     28.04 o 
  -3   8   2      592.99      615.77     12.98 o 
  -2   8   2    11673.67    11058.31     92.09 o 
  -1   8   2     7074.48     7134.17     63.83 o 
   0   8   2     6949.56     6824.99     77.21 o 
   1   8   2    12904.44    13089.41    142.73 o 
   2   8   2     2102.83     2076.00     22.83 o 
   3   8   2     2256.88     2164.19     27.00 o 
   4   8   2      953.33      943.04     15.55 o 
   5   8   2     8886.12     8948.54    158.43 o 
   6   8   2        1.23        9.01      5.94 o 
   7   8   2     3131.13     3451.40    111.98 o 
  -8   9   2       57.71       43.55     12.17 o 
  -7   9   2       17.83       24.13      5.95 o 
  -6   9   2     3664.01     3608.29     82.26 o 
  -5   9   2        3.01       13.24      3.08 o 
  -4   9   2        0.13       10.78      2.36 o 
  -3   9   2      987.06      859.15     12.45 o 
  -2   9   2      125.83      135.37      3.86 o 
  -1   9   2      109.50      122.09      4.27 o 
   0   9   2        0.86       10.40      2.23 o 
   1   9   2       32.58       28.09      3.47 o 
   2   9   2      187.40      155.84      4.38 o 
   3   9   2     1166.58     1129.79     16.00 o 
   4   9   2     1479.64     1406.40     23.42 o 
   5   9   2     3785.49     3662.37     78.42 o 
   6   9   2      291.25      279.85     16.59 o 
   7   9   2       50.08       56.52     14.64 o 
  -8  10   2     1412.62     1527.49     63.27 o 
  -7  10   2        0.88       13.47      6.25 o 
  -6  10   2     2345.99     2481.90     58.02 o 
  -5  10   2      353.71      372.44     13.48 o 
  -4  10   2    10247.50    10182.71    132.29 o 
  -3  10   2      750.41      766.81     11.35 o 
  -2  10   2    10536.83    10258.36    100.04 o 
  -1  10   2    25892.39    25763.28    277.94 o 
   0  10   2     3905.68     3634.58     43.52 o 
   1  10   2    11202.50    11041.09    120.99 o 
   2  10   2      839.38      777.52     11.73 o 
   3  10   2     5606.21     5596.40     73.42 o 
   4  10   2       30.75       38.26      3.68 o 
   5  10   2     2193.02     2139.91     42.25 o 
   6  10   2       98.47       87.89     15.91 o 
   7  10   2     1139.60     1195.00     49.60 o 
  -7  11   2      882.08      967.96     68.82 o 
  -6  11   2     1505.12     1506.06     52.72 o 
  -5  11   2      180.25      167.70      7.12 o 
  -4  11   2       89.81      106.63      4.21 o 
  -3  11   2     2268.15     2209.55     27.51 o 
  -2  11   2     1986.53     1939.66     24.76 o 
  -1  11   2      728.56      665.44     11.16 o 
   0  11   2     5564.77     5436.16     64.59 o 
   1  11   2       69.90      110.12      6.33 o 
   2  11   2        3.18       16.95      2.25 o 
   3  11   2       11.34       38.25      3.28 o 
   4  11   2      257.41      269.56     11.20 o 
   5  11   2     2912.81     2964.21     61.76 o 
   6  11   2      479.65      493.80     32.86 o 
   7  11   2        5.02       20.29      6.54 o 
  -7  12   2      223.12      217.53     17.18 o 
  -6  12   2     2142.30     2180.28     69.03 o 
  -5  12   2      462.22      415.22     14.22 o 
  -4  12   2     5299.39     5456.35     81.91 o 
  -3  12   2      791.87      731.89     12.15 o 
  -2  12   2     3023.78     3040.37     45.11 o 
  -1  12   2     6663.07     6362.35     74.26 o 
   0  12   2    12137.71    12112.38    138.97 o 
   1  12   2     4076.05     4142.37     48.60 o 
   2  12   2     1111.16     1085.13     16.77 o 
   3  12   2    11136.54    11309.33    166.77 o 
   4  12   2     1393.13     1381.96     24.03 o 
   5  12   2     3181.26     3289.91     89.29 o 
   6  12   2        0.04       13.11      5.32 o 
  -7  13   2      589.30      621.99     35.61 o 
  -6  13   2      706.30      743.20     26.62 o 
  -5  13   2      393.70      369.32     13.41 o 
  -4  13   2      364.12      355.73      9.42 o 
  -3  13   2       87.09       73.60      3.95 o 
  -2  13   2      317.57      287.19      8.61 o 
  -1  13   2     1360.74     1300.34     20.13 o 
   0  13   2     1234.60     1259.70     17.91 o 
   1  13   2       13.90       21.14      2.79 o 
   2  13   2       27.64       23.87      3.28 o 
   3  13   2     1951.62     1924.25     29.53 o 
   4  13   2      341.69      357.72     12.18 o 
   5  13   2       43.42       44.52      6.67 o 
   6  13   2     2457.27     2702.84     89.35 o 
  -7  14   2      331.11      337.49     29.81 o 
  -6  14   2     4052.68     4301.92    155.88 o 
  -5  14   2       75.74       76.04      4.55 o 
  -4  14   2     5256.45     5458.40     90.38 o 
  -3  14   2     3038.36     3014.38     46.49 o 
  -2  14   2     1655.45     1594.44     23.46 o 
  -1  14   2     6403.34     6452.52     83.68 o 
   0  14   2     3648.58     3553.15     50.96 o 
   1  14   2     6920.21     6876.44     90.34 o 
   2  14   2      261.98      241.16      6.99 o 
   3  14   2     9998.04    10451.12    169.59 o 
   4  14   2     1075.19     1067.02     24.34 o 
   5  14   2     1340.14     1349.80     45.84 o 
   6  14   2      302.00      294.18     26.28 o 
  -7  15   2     1960.12     2185.31     88.16 o 
  -6  15   2       15.95        9.31      5.40 o 
  -5  15   2      151.43      153.36      7.56 o 
  -4  15   2      845.73      832.36     24.28 o 
  -3  15   2     6516.42     6641.32    108.16 o 
  -2  15   2     1745.79     1694.47     32.49 o 
  -1  15   2      578.74      596.94     20.88 o 
   0  15   2     1482.11     1475.30     24.98 o 
   1  15   2      152.40      150.28     11.90 o 
   2  15   2     2325.30     2417.74     35.58 o 
   3  15   2      377.71      372.86     14.55 o 
   4  15   2      121.75      127.23      6.63 o 
   5  15   2       42.90       39.38      7.96 o 
   6  15   2     1730.78     1904.60     77.59 o 
  -6  16   2     2011.75     2290.48     76.87 o 
  -5  16   2       66.91       65.27      6.18 o 
  -4  16   2     4943.29     5229.57    105.59 o 
  -3  16   2     3303.53     3278.19     80.56 o 
  -2  16   2     3757.52     3740.46     63.91 o 
  -1  16   2     1089.92     1061.86     19.63 o 
   0  16   2     1642.72     1555.07     27.17 o 
   1  16   2     5557.68     5630.75     77.92 o 
   2  16   2     2413.06     2412.92     41.32 o 
   3  16   2     3630.64     3761.03     71.48 o 
   4  16   2      204.39      173.39      8.38 o 
   5  16   2     1459.07     1547.95     81.26 o 
   6  16   2      141.06      138.33     12.48 o 
  -6  17   2       23.73       38.66     10.67 o 
  -5  17   2     1048.94     1062.98     41.15 o 
  -4  17   2     1615.23     1706.33     50.08 o 
  -3  17   2      996.52      930.91     27.43 o 
  -2  17   2       41.25       50.20      4.84 o 
  -1  17   2     1222.53     1159.00     39.64 o 
   0  17   2      683.41      601.58     21.79 o 
   1  17   2      403.85      410.85     21.13 o 
   2  17   2     2050.90     1971.40     38.52 o 
   3  17   2      427.46      425.76     13.96 o 
   4  17   2      891.27      861.02     47.57 o 
   5  17   2       85.47       85.95     11.44 o 
  -6  18   2     1705.74     1884.47     96.33 o 
  -5  18   2      144.70      151.60     15.83 o 
  -4  18   2     2217.02     2385.93     60.20 o 
  -3  18   2     1881.97     1837.26     43.65 o 
  -2  18   2     4113.24     4228.36     95.31 o 
  -1  18   2      112.22      112.11      7.41 o 
   0  18   2      388.69      333.97     28.06 o 
   1  18   2     4672.47     4776.28    119.38 o 
   2  18   2     1572.29     1577.99     39.32 o 
   3  18   2     2941.55     2976.34     76.20 o 
   4  18   2      278.80      246.71     21.48 o 
   5  18   2      779.03      764.94     53.80 o 
  -5  19   2     2114.01     2272.45     89.86 o 
  -4  19   2      185.73      161.85     11.95 o 
  -3  19   2       99.62      106.31     10.50 o 
  -2  19   2     1978.01     1965.30     75.97 o 
  -1  19   2      269.75      261.31     12.21 o 
   0  19   2       82.78       71.11     12.47 o 
   1  19   2     2088.99     1996.26     53.52 o 
   2  19   2     2111.24     2203.94     75.63 o 
   3  19   2       29.03       13.77      7.65 o 
   4  19   2     2537.11     2622.72     86.78 o 
   5  19   2        1.11       -0.31     18.20 o 
  -5  20   2        7.45       20.76     11.78 o 
  -4  20   2     2309.96     2486.78     83.21 o 
  -3  20   2      497.69      531.31     33.10 o 
  -2  20   2     2358.92     2530.82    125.51 o 
  -1  20   2     1561.48     1626.92     56.61 o 
   0  20   2      180.11      236.63     23.48 o 
   1  20   2     2526.97     2560.89     86.69 o 
   2  20   2        5.71       17.20      7.92 o 
   3  20   2      958.13     1042.91     55.26 o 
   4  20   2       25.21       25.12      6.87 o 
  -4  21   2       87.81       94.30     13.60 o 
  -3  21   2      676.70      667.46     43.48 o 
  -2  21   2     2276.34     2306.33     99.11 o 
  -1  21   2     1003.69     1019.69     68.73 o 
   0  21   2     2240.26     2382.53    156.27 o 
   1  21   2     1498.58     1435.81     76.49 o 
   2  21   2     1234.28     1360.08     58.41 o 
   3  21   2      179.34      166.34     16.53 o 
   4  21   2     2101.35     2009.58     98.76 o 
  -4  22   2      245.42      261.90     23.65 o 
  -3  22   2       65.39       61.93     14.80 o 
  -2  22   2      492.12      502.84     52.33 o 
  -1  22   2     1346.55     1390.76     77.54 o 
   0  22   2     1547.50     1594.47     93.42 o 
   1  22   2      315.19      283.17     28.91 o 
   2  22   2       31.85       41.96     13.23 o 
   3  22   2      852.57      913.10     65.02 o 
  -3  23   2      866.57     1010.03     76.81 o 
  -2  23   2      491.04      508.17     41.91 o 
  -1  23   2      523.25      643.12     75.85 o 
   0  23   2     1064.91     1058.15     53.04 o 
   1  23   2      640.96      680.32     51.06 o 
   2  23   2      877.56      897.05     63.17 o 
  -2  24   2      617.46      680.73     51.94 o 
  -1  24   2     2758.12     3029.61    149.27 o 
   0  24   2      410.44      485.56     38.97 o 
   1  24   2      486.88      491.06     40.08 o 
  -8   1   3       70.25       75.89     20.26 o 
  -7   1   3      940.09      947.65     22.62 o 
  -6   1   3     1601.83     1627.17     30.89 o 
  -5   1   3     1932.22     1920.46     27.03 o 
  -4   1   3    14044.52    13752.34    157.30 o 
  -3   1   3    11481.35    11410.72     93.77 o 
  -2   1   3     1338.85     1447.45     16.19 o 
  -1   1   3    31029.63    32755.54    307.19 o 
   0   1   3    10363.28    11614.61    110.46 o 
   1   1   3     7411.12     7670.80     79.14 o 
   2   1   3        2.35       11.82      2.32 o 
   3   1   3    28298.79    29569.04    331.99 o 
   4   1   3      284.07      268.26      6.42 o 
   5   1   3     6560.64     6786.11    119.48 o 
   6   1   3     2276.94     2290.36     62.68 o 
   7   1   3      626.60      585.14     44.75 o 
  -8   2   3      135.83      148.20     18.87 o 
  -7   2   3      303.54      291.78     12.30 o 
  -6   2   3      917.31      900.02     32.97 o 
  -5   2   3      244.58      280.06      8.60 o 
  -4   2   3      639.65      617.52     11.77 o 
  -3   2   3      630.86      761.09     13.24 o 
  -2   2   3     2603.21     2693.79     30.73 o 
  -1   2   3     2971.65     2858.63     29.97 o 
   0   2   3      725.06      806.44     10.05 o 
   1   2   3      437.03      517.28     10.21 o 
   2   2   3      603.14      615.08      8.88 o 
   3   2   3     1874.43     1904.83     45.23 o 
   4   2   3       56.16       51.82      3.49 o 
   5   2   3      871.34      880.80     36.36 o 
   6   2   3      501.71      473.43     23.89 o 
   7   2   3      115.21      103.08     12.63 o 
  -8   3   3      538.58      512.37     40.25 o 
  -7   3   3     1619.39     1580.17     54.47 o 
  -6   3   3     2477.97     2379.55     44.46 o 
  -5   3   3     1244.88     1211.10     19.35 o 
  -4   3   3     4114.58     3829.38     45.88 o 
  -3   3   3     6712.98     6773.55     57.08 o 
  -2   3   3    10470.87    10370.66     85.33 o 
  -1   3   3    12782.82    13346.54    126.65 o 
   0   3   3     5675.17     5867.29     62.24 o 
   1   3   3    16293.52    17271.11    140.32 o 
   2   3   3     7308.60     7706.12     76.00 o 
   3   3   3    19974.65    20237.40    230.78 o 
   4   3   3      695.20      625.70     11.62 o 
   5   3   3     9615.23     9829.83    171.75 o 
   6   3   3     1577.64     1490.92     41.58 o 
   7   3   3     1673.53     1668.41     57.36 o 
  -8   4   3      782.35      822.34     37.71 o 
  -7   4   3      735.46      748.92     30.62 o 
  -6   4   3     2757.89     2736.20     46.54 o 
  -5   4   3      416.24      431.65      9.00 o 
  -4   4   3        4.71       24.02      3.79 o 
  -3   4   3      378.86      261.86      7.17 o 
  -2   4   3      588.96      587.62     15.60 o 
  -1   4   3      209.27      158.99      4.75 o 
   0   4   3      849.76      882.05     10.84 o 
   1   4   3      263.43      251.40     11.93 o 
   2   4   3     8568.19     9161.44     90.06 o 
   3   4   3     2504.44     2549.15     39.91 o 
   4   4   3     2343.69     2301.56     32.62 o 
   5   4   3     3817.32     3813.48     69.68 o 
   6   4   3      719.74      676.79     20.89 o 
   7   4   3        3.44       14.32      4.18 o 
  -8   5   3     3691.77     4041.77    130.60 o 
  -7   5   3      402.67      404.29     20.91 o 
  -6   5   3     2936.18     2939.11     50.09 o 
  -5   5   3     5195.61     5127.32     68.31 o 
  -4   5   3     1714.68     1696.45     22.06 o 
  -3   5   3    12562.33    12136.90    126.25 o 
  -2   5   3     1754.69     1701.48     17.34 o 
  -1   5   3    11394.62    11761.27     96.39 o 
   0   5   3      218.64      207.76      4.48 o 
   1   5   3    37817.41    39154.48    314.21 o 
   2   5   3       77.41       89.49      3.88 o 
   3   5   3     4517.27     4438.39     52.07 o 
   4   5   3     1104.20     1100.92     18.25 o 
   5   5   3     5434.03     5402.71     96.60 o 
   6   5   3      714.25      675.23     18.61 o 
   7   5   3     2422.57     2541.23     99.22 o 
  -8   6   3       12.72       25.40      6.90 o 
  -7   6   3       23.39       23.32      4.20 o 
  -6   6   3      177.98      167.65      7.24 o 
  -5   6   3      886.85      822.13     14.22 o 
  -4   6   3      759.42      749.60     11.39 o 
  -3   6   3     5801.97     6195.24     63.15 o 
  -2   6   3     3915.72     3918.52     35.58 o 
  -1   6   3      265.39      258.57      5.62 o 
   0   6   3      801.27      797.07      9.37 o 
   1   6   3        7.14       54.70     12.00 o 
   2   6   3     1266.19     1352.31     20.46 o 
   3   6   3      160.71      186.89      8.21 o 
   4   6   3     1560.91     1471.60     26.49 o 
   5   6   3        4.82       12.22      3.67 o 
   6   6   3       76.35       60.27      6.45 o 
   7   6   3      113.52      118.82     14.24 o 
  -8   7   3     2523.72     2710.45    105.75 o 
  -7   7   3      879.07      863.31     30.20 o 
  -6   7   3      426.27      467.84     17.82 o 
  -5   7   3     2779.10     2687.64     41.87 o 
  -4   7   3      170.89      209.53      5.32 o 
  -3   7   3     2579.72     2502.59     30.88 o 
  -2   7   3    16667.57    17581.15    169.64 o 
  -1   7   3     7551.35     7933.69     71.28 o 
   0   7   3      538.97      503.24      7.61 o 
   1   7   3    36407.56    37283.69    406.58 o 
   2   7   3       62.01       93.84      4.01 o 
   3   7   3     7969.97     8114.17    104.97 o 
   4   7   3       84.18      107.16      5.52 o 
   5   7   3     4404.31     4465.47     99.96 o 
   6   7   3      337.26      308.38     20.17 o 
   7   7   3     3298.45     3639.44    139.90 o 
  -8   8   3        4.59       17.57      6.35 o 
  -7   8   3      231.08      241.51     17.94 o 
  -6   8   3      655.05      613.53     19.28 o 
  -5   8   3      268.72      260.20      9.11 o 
  -4   8   3      825.56      794.32     12.94 o 
  -3   8   3       36.73       38.53      3.31 o 
  -2   8   3      121.08      128.74      4.11 o 
  -1   8   3     4740.44     4928.30     62.31 o 
   0   8   3     2074.27     2007.86     22.12 o 
   1   8   3    10608.39    11363.04    118.96 o 
   2   8   3     1069.07      972.43     14.36 o 
   3   8   3      184.67      189.01      7.79 o 
   4   8   3     6806.46     7101.05     92.04 o 
   5   8   3       12.81       17.42      3.34 o 
   6   8   3      103.28       92.17     13.83 o 
   7   8   3     1140.71     1261.58     57.82 o 
  -8   9   3     2869.17     3229.46    127.61 o 
  -7   9   3     2088.30     2180.15     81.18 o 
  -6   9   3     5089.08     5067.17     94.42 o 
  -5   9   3     6851.93     6950.02     89.80 o 
  -4   9   3      342.36      307.35      6.78 o 
  -3   9   3     7421.44     7293.27     83.21 o 
  -2   9   3     2987.71     2841.87     30.15 o 
  -1   9   3    10662.20    10676.89    111.56 o 
   0   9   3      165.14      156.39      4.44 o 
   1   9   3    14192.09    14619.84    173.99 o 
   2   9   3     1118.76     1045.11     14.84 o 
   3   9   3     4091.30     4171.83     56.37 o 
   4   9   3      179.03      165.26      7.50 o 
   5   9   3     1076.92     1043.52     24.19 o 
   6   9   3       29.11       26.43      7.09 o 
   7   9   3     1463.12     1536.74     73.16 o 
  -8  10   3       32.80       28.89      8.91 o 
  -7  10   3        4.52        5.24     15.02 o 
  -6  10   3     1660.39     1680.19     33.43 o 
  -5  10   3      811.37      773.34     26.20 o 
  -4  10   3      108.18      125.66      4.49 o 
  -3  10   3       36.30       58.09      3.29 o 
  -2  10   3     1428.10     1465.08     19.54 o 
  -1  10   3     4694.33     4656.61     64.28 o 
   0  10   3     5957.40     6364.26     79.80 o 
   1  10   3      273.27      254.84      6.42 o 
   2  10   3      524.84      478.53      8.94 o 
   3  10   3      420.07      373.85      9.45 o 
   4  10   3     1594.88     1571.68     26.93 o 
   5  10   3       72.80       85.51      5.05 o 
   6  10   3      738.33      707.84     45.77 o 
  -7  11   3     1791.85     1842.69     77.10 o 
  -6  11   3     2527.89     2546.92     69.61 o 
  -5  11   3     3885.97     4001.23     63.03 o 
  -4  11   3     3205.38     3275.41     53.64 o 
  -3  11   3     3981.84     3916.19     52.17 o 
  -2  11   3       48.82       49.67      2.69 o 
  -1  11   3    17954.03    18218.63    207.88 o 
   0  11   3     2446.92     2518.00     31.61 o 
   1  11   3     4100.89     4197.41     52.25 o 
   2  11   3     1355.16     1285.15     22.68 o 
   3  11   3     3654.98     3658.71     49.18 o 
   4  11   3       21.90       18.53      2.71 o 
   5  11   3     2308.36     2391.98     65.74 o 
   6  11   3      146.59      141.50     16.86 o 
  -7  12   3      533.47      572.66     35.66 o 
  -6  12   3      864.91      818.31     25.25 o 
  -5  12   3       30.60       28.31      2.96 o 
  -4  12   3       41.29       56.28      3.18 o 
  -3  12   3      769.19      719.89     12.45 o 
  -2  12   3      134.22      144.31      4.30 o 
  -1  12   3     4167.14     4113.13     57.11 o 
   0  12   3     3148.42     3069.65     37.05 o 
   1  12   3        0.09       10.84      2.63 o 
   2  12   3     4409.87     4632.91     62.31 o 
   3  12   3       82.09       70.44      4.30 o 
   4  12   3      112.71      103.34      8.10 o 
   5  12   3       13.38       15.07      2.38 o 
   6  12   3      846.86      906.91     49.60 o 
  -7  13   3     1138.67     1180.69     67.10 o 
  -6  13   3     1168.59     1154.54     39.58 o 
  -5  13   3     3387.35     3314.98     67.91 o 
  -4  13   3     2182.43     2172.46     37.60 o 
  -3  13   3     3566.91     3490.83     56.97 o 
  -2  13   3       36.01       36.30      5.78 o 
  -1  13   3     9310.83     9470.89    130.02 o 
   0  13   3      597.45      612.02     14.50 o 
   1  13   3     1377.40     1398.38     20.98 o 
   2  13   3      186.96      197.66      6.52 o 
   3  13   3     4481.03     4538.36     75.41 o 
   4  13   3      676.09      599.30     19.06 o 
   5  13   3      617.45      608.99     33.39 o 
   6  13   3      119.13      129.06     16.74 o 
  -7  14   3      593.26      572.90     34.67 o 
  -6  14   3      124.70      132.51     13.50 o 
  -5  14   3      251.88      250.69     10.77 o 
  -4  14   3     1309.33     1243.45     23.04 o 
  -3  14   3     1247.06     1256.33     20.56 o 
  -2  14   3        4.63       11.92      3.88 o 
  -1  14   3     1945.13     2024.96     35.83 o 
   0  14   3     2564.66     2509.80     37.79 o 
   1  14   3       35.74       34.77      3.38 o 
   2  14   3     5413.33     5554.62     77.53 o 
   3  14   3      321.14      303.89     11.79 o 
   4  14   3      535.02      483.79     18.84 o 
   5  14   3      102.37       93.71     12.80 o 
   6  14   3     1607.29     1770.04     72.64 o 
  -7  15   3      195.44      221.16     16.24 o 
  -6  15   3     2270.29     2412.81     99.38 o 
  -5  15   3     2081.67     2131.87     53.97 o 
  -4  15   3     4130.77     4079.12     77.21 o 
  -3  15   3    13396.52    13373.07    282.70 o 
  -2  15   3      230.31      209.51      6.20 o 
  -1  15   3     4758.16     4733.46     71.45 o 
   0  15   3     1787.92     1754.67     36.13 o 
   1  15   3     1438.37     1430.33     22.62 o 
   2  15   3       12.98       25.26      3.48 o 
   3  15   3     1116.59     1096.49     23.07 o 
   4  15   3       36.10       31.84      3.35 o 
   5  15   3      528.11      505.35     31.32 o 
  -6  16   3       21.55       11.82      6.56 o 
  -5  16   3      163.01      169.63      9.91 o 
  -4  16   3     2944.74     3074.33     58.59 o 
  -3  16   3       77.81       77.13      6.83 o 
  -2  16   3     1713.83     1770.64     31.23 o 
  -1  16   3      456.69      433.27     16.44 o 
   0  16   3     1764.94     1763.59     30.95 o 
   1  16   3      218.40      187.21      8.46 o 
   2  16   3     1802.86     1860.07     36.96 o 
   3  16   3        0.17        3.58      2.77 o 
   4  16   3      261.63      238.43     13.18 o 
   5  16   3      584.89      560.90     32.33 o 
  -6  17   3      251.39      198.09     19.08 o 
  -5  17   3      574.31      571.44     28.47 o 
  -4  17   3      271.45      260.82     10.75 o 
  -3  17   3     4556.27     4786.85     89.43 o 
  -2  17   3        1.66       -3.53      4.63 o 
  -1  17   3      370.34      348.36     13.78 o 
   0  17   3      807.66      727.41     27.03 o 
   1  17   3     2211.74     2145.25     45.78 o 
   2  17   3      239.64      236.83      9.64 o 
   3  17   3     1731.32     1697.95     40.49 o 
   4  17   3      356.98      344.63     20.66 o 
   5  17   3     1158.22     1214.72     64.37 o 
  -6  18   3      248.15      269.65     24.35 o 
  -5  18   3      575.88      599.37     37.30 o 
  -4  18   3      360.59      363.42     18.91 o 
  -3  18   3      739.75      685.79     25.30 o 
  -2  18   3     2228.54     2251.63     59.32 o 
  -1  18   3       25.32       20.01      2.75 o 
   0  18   3     1142.40     1067.37     26.73 o 
   1  18   3     1133.02     1076.89     23.80 o 
   2  18   3     1283.67     1324.01     37.40 o 
   3  18   3        4.02       10.65      6.70 o 
   4  18   3     1910.01     2035.53     68.96 o 
  -5  19   3     1131.02     1254.51     53.45 o 
  -4  19   3      448.46      436.77     22.93 o 
  -3  19   3     4035.33     4322.30    131.59 o 
  -2  19   3      117.93      114.75      8.61 o 
  -1  19   3     2768.71     2840.47     72.71 o 
   0  19   3      999.02      988.38     21.80 o 
   1  19   3     1518.90     1502.53     41.88 o 
   2  19   3        0.39        6.65      4.67 o 
   3  19   3      228.84      223.56     15.26 o 
   4  19   3      109.32      125.24     17.54 o 
  -5  20   3     1882.73     1961.26     80.71 o 
  -4  20   3     1540.21     1583.54     55.85 o 
  -3  20   3       10.76       16.77      8.66 o 
  -2  20   3     4009.87     4440.93    146.16 o 
  -1  20   3      259.47      212.50     15.09 o 
   0  20   3      733.61      705.94     20.07 o 
   1  20   3       48.24       33.88      6.11 o 
   2  20   3       69.43       69.42     12.35 o 
   3  20   3      121.34      124.73     15.26 o 
   4  20   3     1431.91     1459.18     79.61 o 
  -4  21   3      129.77      110.12     21.39 o 
  -3  21   3      419.95      467.85     30.70 o 
  -2  21   3      236.75      226.25     28.98 o 
  -1  21   3     1287.78     1206.94     87.42 o 
   0  21   3       16.58       32.21     13.87 o 
   1  21   3     1270.74     1232.22     53.38 o 
   2  21   3      340.05      335.34     22.61 o 
   3  21   3      184.93      186.69     23.92 o 
  -4  22   3      937.01      996.16     62.21 o 
  -3  22   3       31.36       45.14     19.57 o 
  -2  22   3     2748.81     3088.61    128.50 o 
  -1  22   3        0.09        8.13     17.38 o 
   0  22   3      313.72      334.21     30.62 o 
   1  22   3        4.15        2.57     22.13 o 
   2  22   3      454.80      497.65     39.11 o 
  -3  23   3       22.24       43.53     20.65 o 
  -2  23   3        2.65       15.14      8.45 o 
  -1  23   3     1179.39     1304.19     96.35 o 
   0  23   3      451.65      460.20     38.11 o 
   1  23   3      469.92      512.04     40.63 o 
   2  23   3      505.91      548.52     42.70 o 
  -1  24   3        1.36       11.59     10.33 o 
   0  24   3      976.91      907.96     67.38 o 
  -8   0   4     1071.34     1077.46     71.38 o 
  -7   0   4     4841.90     5417.52    205.57 o 
  -6   0   4     5600.70     5946.63    148.72 o 
  -5   0   4    12613.71    12416.89    227.55 o 
  -4   0   4     3182.21     3331.19     59.96 o 
  -3   0   4    24798.02    25926.05    405.79 o 
  -2   0   4     3414.30     3284.86     41.98 o 
  -1   0   4    50721.60    55740.43    682.74 o 
   0   0   4    11275.16    11954.40    139.46 o 
   1   0   4     1652.02     1815.01     26.84 o 
   2   0   4      982.05      884.42     29.48 o 
   3   0   4     5946.85     5892.93    120.17 o 
   4   0   4     3708.94     3608.03     68.66 o 
   5   0   4     2677.84     2628.81     77.71 o 
   6   0   4     1055.90     1052.14     57.16 o 
   7   0   4        1.22        8.72      6.75 o 
  -8   1   4      434.12      436.11     36.19 o 
  -7   1   4        1.68       13.34      3.44 o 
  -6   1   4      347.97      366.30     65.35 o 
  -5   1   4      854.76      790.91     26.65 o 
  -4   1   4     2388.76     2445.71     33.92 o 
  -3   1   4      139.81      208.14     11.99 o 
  -2   1   4      107.74      142.24      4.04 o 
  -1   1   4     3718.59     3759.51     37.60 o 
   0   1   4       48.45       43.70      2.79 o 
   1   1   4     4172.35     4639.87     47.41 o 
   2   1   4      378.45      370.95      8.25 o 
   3   1   4      317.50      311.37     10.77 o 
   4   1   4      177.52      182.04     10.21 o 
   5   1   4      132.79      129.92      7.16 o 
   6   1   4       35.85       38.26      6.62 o 
   7   1   4       10.00       13.93      7.21 o 
  -8   2   4      301.25      304.24     22.43 o 
  -7   2   4     2459.47     2557.73     69.83 o 
  -6   2   4       36.78       43.67      3.87 o 
  -5   2   4     1752.11     1725.89     25.27 o 
  -4   2   4     6952.18     6765.23     83.45 o 
  -3   2   4    18140.69    18842.84    181.62 o 
  -2   2   4      391.77      516.79      8.63 o 
  -1   2   4    40412.39    43290.79    347.29 o 
   0   2   4     3571.25     3995.00     35.44 o 
   1   2   4    14081.24    15506.17    150.22 o 
   2   2   4    13068.38    13939.73    171.09 o 
   3   2   4     6048.68     6182.66     80.84 o 
   4   2   4     4344.23     4377.37     61.98 o 
   5   2   4     2314.19     2296.05     48.46 o 
   6   2   4     3961.03     4094.11    148.04 o 
   7   2   4        1.05       13.83      6.79 o 
  -8   3   4      628.27      603.39     46.00 o 
  -7   3   4       79.55       78.68      5.24 o 
  -6   3   4     1125.94     1067.59     22.73 o 
  -5   3   4      275.86      293.45      8.73 o 
  -4   3   4     1418.57     1364.24     18.39 o 
  -3   3   4     9346.82     9625.14    112.97 o 
  -2   3   4     3101.79     3292.93     29.99 o 
  -1   3   4      157.86      185.33      8.94 o 
   0   3   4     1307.21     1349.26     15.61 o 
   1   3   4       42.76       52.52      5.70 o 
   2   3   4     2367.68     2497.60     41.36 o 
   3   3   4      490.41      476.44     10.88 o 
   4   3   4        6.31       19.42      2.49 o 
   5   3   4     1281.78     1243.90     29.28 o 
   6   3   4       32.64       37.05      8.43 o 
   7   3   4        6.57       18.04      8.41 o 
  -8   4   4     1720.82     1798.35     85.70 o 
  -7   4   4     2555.06     2661.94     72.64 o 
  -6   4   4     1279.12     1212.41     24.83 o 
  -5   4   4    13216.59    13139.95    183.47 o 
  -4   4   4       20.57       14.31      3.10 o 
  -3   4   4    23392.03    23822.75    244.77 o 
  -2   4   4      383.44      453.60      8.82 o 
  -1   4   4    20086.93    21348.90    173.27 o 
   0   4   4     4062.31     4250.20     37.67 o 
   1   4   4    15884.26    17048.52    164.82 o 
   2   4   4     4974.42     5121.37     61.02 o 
   3   4   4     6542.02     6880.50     89.75 o 
   4   4   4     2813.22     2715.83     40.07 o 
   5   4   4      317.17      320.57     11.60 o 
   6   4   4     1572.22     1490.63     48.08 o 
   7   4   4      421.81      415.69     33.28 o 
  -8   5   4      417.23      373.70     26.70 o 
  -7   5   4        1.14        7.46      2.41 o 
  -6   5   4       18.20       25.64      4.76 o 
  -5   5   4      777.51      747.21     15.99 o 
  -4   5   4      960.07      875.78     13.08 o 
  -3   5   4      692.37      575.91     16.75 o 
  -2   5   4     7219.26     7513.52     74.40 o 
  -1   5   4     2158.82     2391.39     26.45 o 
   0   5   4     1320.29     1429.92     19.18 o 
   1   5   4     1688.60     1659.78     28.12 o 
   2   5   4      565.42      601.75     12.82 o 
   3   5   4      248.95      259.34      7.72 o 
   4   5   4       34.17       45.14      4.99 o 
   5   5   4      906.55      846.86     25.89 o 
   6   5   4        5.17       12.28      5.14 o 
   7   5   4       12.17       11.18      6.92 o 
  -8   6   4     1380.52     1497.46     61.25 o 
  -7   6   4     2008.86     2065.23     57.71 o 
  -6   6   4     2379.85     2312.63     53.09 o 
  -5   6   4     9313.93     9346.24    138.33 o 
  -4   6   4      179.16      160.23      5.39 o 
  -3   6   4    20873.52    21564.11    262.75 o 
  -2   6   4      606.94      746.59     12.18 o 
  -1   6   4     6635.66     7018.91     69.77 o 
   0   6   4     3011.72     3007.70     31.95 o 
   1   6   4    21602.08    22719.34    258.74 o 
   2   6   4     1471.55     1459.42     19.62 o 
   3   6   4     1515.28     1478.22     22.33 o 
   4   6   4     2987.40     2987.36     51.00 o 
   5   6   4      518.07      482.36     16.87 o 
   6   6   4     1170.21     1146.61     43.06 o 
  -8   7   4        4.66       17.99      6.78 o 
  -7   7   4       60.89       58.49      8.35 o 
  -6   7   4      941.81      918.43     21.81 o 
  -5   7   4     1647.50     1689.10     37.06 o 
  -4   7   4      522.91      512.17      9.75 o 
  -3   7   4       12.73       16.45      2.51 o 
  -2   7   4     8904.95     9435.16     99.39 o 
  -1   7   4     1602.10     1541.97     25.70 o 
   0   7   4     2194.35     2241.21     25.18 o 
   1   7   4      933.20      920.80     16.13 o 
   2   7   4      258.73      261.74      7.30 o 
   3   7   4     1732.86     1702.71     29.88 o 
   4   7   4      286.73      279.57     12.63 o 
   5   7   4       49.48       49.97      5.65 o 
   6   7   4        0.60       10.92      6.36 o 
  -8   8   4      637.95      607.65     36.63 o 
  -7   8   4     1966.61     1997.20     66.27 o 
  -6   8   4      992.52      962.87     24.71 o 
  -5   8   4     8280.96     8116.74    130.66 o 
  -4   8   4      103.02      100.71      4.31 o 
  -3   8   4     6502.80     6375.44     73.57 o 
  -2   8   4        4.67       12.89      2.85 o 
  -1   8   4     8588.41     9088.50    105.53 o 
   0   8   4       44.98       51.33      4.57 o 
   1   8   4    21654.64    22901.36    260.96 o 
   2   8   4     1764.97     1690.26     28.40 o 
   3   8   4     3198.14     3196.17     52.89 o 
   4   8   4     3748.50     3660.35     62.32 o 
   5   8   4      819.71      813.01     26.62 o 
   6   8   4      924.35      909.77     34.82 o 
  -8   9   4      125.37      128.03     13.13 o 
  -7   9   4       13.42        7.15      6.77 o 
  -6   9   4      887.20      847.36     24.03 o 
  -5   9   4     1225.88     1225.32     27.47 o 
  -4   9   4       34.04       43.32      3.29 o 
  -3   9   4        0.58       11.16      2.38 o 
  -2   9   4     1867.28     1874.84     24.00 o 
  -1   9   4     1173.58     1186.08     17.79 o 
   0   9   4     5573.25     5771.40     68.25 o 
   1   9   4     2004.10     2169.86     29.52 o 
   2   9   4     1254.00     1173.39     19.13 o 
   3   9   4     5160.60     5193.27     74.03 o 
   4   9   4      678.76      666.18     21.96 o 
   5   9   4       49.37       48.93      4.31 o 
   6   9   4      501.39      510.29     32.45 o 
  -7  10   4     2672.02     2761.92    112.87 o 
  -6  10   4      458.01      495.61     19.26 o 
  -5  10   4     9002.26     8992.95    147.40 o 
  -4  10   4      197.58      206.51      6.25 o 
  -3  10   4     4150.11     4119.49     54.95 o 
  -2  10   4     1982.85     1969.79     25.27 o 
  -1  10   4     5042.97     5232.97     65.75 o 
   0  10   4       14.16       27.45      2.73 o 
   1  10   4     3773.23     3919.97     56.28 o 
   2  10   4     3275.86     3287.25     45.88 o 
   3  10   4     2696.17     2770.57     46.29 o 
   4  10   4     1270.21     1239.40     30.72 o 
   5  10   4      817.52      803.73     53.82 o 
   6  10   4      273.70      287.59     26.28 o 
  -7  11   4     1664.84     1672.62     58.40 o 
  -6  11   4     3268.16     3318.88     82.51 o 
  -5  11   4      612.84      535.53     18.53 o 
  -4  11   4     4514.89     4561.63     60.29 o 
  -3  11   4      567.06      580.09     11.03 o 
  -2  11   4     2213.57     2232.83     31.24 o 
  -1  11   4      327.18      327.46      7.49 o 
   0  11   4     2057.79     2137.52     30.12 o 
   1  11   4      606.23      592.45     11.47 o 
   2  11   4      867.92      862.62     15.91 o 
   3  11   4     2192.71     2147.72     37.90 o 
   4  11   4        2.46        7.51      3.24 o 
   5  11   4       91.76       96.55     14.22 o 
   6  11   4       38.87       32.08      9.55 o 
  -7  12   4     1475.00     1489.95     61.18 o 
  -6  12   4      185.10      156.47      9.65 o 
  -5  12   4     1722.18     1630.96     35.20 o 
  -4  12   4      385.31      386.67     15.01 o 
  -3  12   4     1347.49     1332.90     25.10 o 
  -2  12   4      111.71      129.71      4.52 o 
  -1  12   4     7739.07     8068.01    104.61 o 
   0  12   4      144.20      156.19      8.36 o 
   1  12   4     2569.96     2598.21     36.59 o 
   2  12   4      584.63      559.17     11.49 o 
   3  12   4     6563.78     6581.74    109.06 o 
   4  12   4      924.53      897.14     26.51 o 
   5  12   4     1523.29     1573.69     66.52 o 
   6  12   4      471.55      430.02     27.29 o 
  -7  13   4      675.78      708.47     40.38 o 
  -6  13   4       86.28       81.08     10.82 o 
  -5  13   4       13.14       15.19      4.82 o 
  -4  13   4     3101.34     3222.94     54.90 o 
  -3  13   4       20.63       26.87      3.38 o 
  -2  13   4      220.45      246.35      6.92 o 
  -1  13   4        7.25       23.40      4.43 o 
   0  13   4     5547.15     5752.80     86.44 o 
   1  13   4      341.27      342.04      7.75 o 
   2  13   4     3833.28     3910.56     70.76 o 
   3  13   4     1473.75     1456.23     30.17 o 
   4  13   4        6.54        6.01      2.71 o 
   5  13   4     1617.88     1748.97     60.34 o 
  -7  14   4     2674.21     2803.95    111.69 o 
  -6  14   4       32.03       34.84      8.30 o 
  -5  14   4     1537.34     1516.66     42.79 o 
  -4  14   4       51.75       47.43      3.47 o 
  -3  14   4     3362.32     3363.13     56.62 o 
  -2  14   4     3907.73     4018.92     57.06 o 
  -1  14   4     2395.74     2370.20     33.03 o 
   0  14   4      366.06      372.86     10.05 o 
   1  14   4      173.82      168.42      7.84 o 
   2  14   4      390.81      378.00     14.31 o 
   3  14   4     2130.38     2066.91     40.89 o 
   4  14   4       84.70       87.19     10.40 o 
   5  14   4     2040.40     2119.47     83.74 o 
  -6  15   4      851.92      819.83     36.82 o 
  -5  15   4      214.50      171.45      9.05 o 
  -4  15   4     3398.19     3419.14     64.96 o 
  -3  15   4      130.68      127.75      6.88 o 
  -2  15   4     1769.89     1843.61     32.73 o 
  -1  15   4       84.10       89.01      5.13 o 
   0  15   4     1517.57     1575.68     28.98 o 
   1  15   4      272.64      293.08     11.55 o 
   2  15   4     2130.66     2174.23     46.20 o 
   3  15   4       24.69       21.61      3.30 o 
   4  15   4       22.41       18.55      3.68 o 
   5  15   4      363.83      313.89     28.72 o 
  -6  16   4        0.65       11.12      6.20 o 
  -5  16   4      391.75      378.26     21.68 o 
  -4  16   4      102.13       96.46      6.17 o 
  -3  16   4     1988.69     1922.32     38.04 o 
  -2  16   4      468.88      439.73     16.00 o 
  -1  16   4     3498.95     3487.07     63.51 o 
   0  16   4     1157.20     1118.51     22.65 o 
   1  16   4      947.59      930.44     23.38 o 
   2  16   4      323.83      285.53     11.55 o 
   3  16   4     1691.27     1763.84     66.27 o 
   4  16   4      183.64      176.59     12.89 o 
   5  16   4     1126.56     1120.05     64.46 o 
  -6  17   4      420.11      403.92     32.43 o 
  -5  17   4       22.94       11.51      3.14 o 
  -4  17   4     1960.45     1973.92     50.62 o 
  -3  17   4        2.48        3.00      2.41 o 
  -2  17   4     1948.95     2014.64     42.42 o 
  -1  17   4       41.71       44.69      3.71 o 
   0  17   4      515.53      485.32     16.75 o 
   1  17   4      231.31      218.63      9.59 o 
   2  17   4     1174.43     1205.42     31.84 o 
   3  17   4        1.26        6.37      2.74 o 
   4  17   4      891.42      839.29     43.41 o 
  -5  18   4      253.34      236.87     17.68 o 
  -4  18   4       26.36       17.47      4.26 o 
  -3  18   4     2747.28     2832.32     70.65 o 
  -2  18   4      502.68      512.48     19.60 o 
  -1  18   4       37.59       37.54      3.51 o 
   0  18   4      472.91      467.43     16.00 o 
   1  18   4     2786.20     2812.19     76.77 o 
   2  18   4       98.30      102.75     13.76 o 
   3  18   4      373.25      343.46     24.72 o 
   4  18   4      164.30      154.54     12.47 o 
  -5  19   4       22.00       21.84      7.03 o 
  -4  19   4       69.61       56.66      8.58 o 
  -3  19   4       13.70       22.12      7.60 o 
  -2  19   4     2799.25     3017.01     82.55 o 
  -1  19   4      452.64      433.92     18.49 o 
   0  19   4      623.22      620.60     27.79 o 
   1  19   4       28.73       17.48      8.33 o 
   2  19   4      227.92      199.98     11.67 o 
   3  19   4       65.72       54.27     14.75 o 
  -4  20   4       35.30       48.74     18.46 o 
  -3  20   4     1370.81     1463.42     63.15 o 
  -2  20   4       20.06       16.64      8.76 o 
  -1  20   4      617.78      599.64     36.97 o 
   0  20   4      425.98      389.42     25.17 o 
   1  20   4      447.53      522.18     35.11 o 
   2  20   4       38.07       29.83      5.98 o 
   3  20   4      221.88      233.08     17.09 o 
  -4  21   4      259.21      270.36     18.80 o 
  -3  21   4      214.90      190.72     20.20 o 
  -2  21   4     1238.66     1236.34     45.25 o 
  -1  21   4      293.53      262.80     30.28 o 
   0  21   4      548.34      551.63     47.84 o 
   1  21   4        1.34       18.78     14.82 o 
   2  21   4        1.23       13.41      7.94 o 
  -3  22   4        0.96        6.24     11.25 o 
  -2  22   4       13.45       12.16     13.87 o 
  -1  22   4      976.38      943.72     65.80 o 
   0  22   4      670.50      627.85     53.72 o 
   1  22   4      822.50      826.21     60.19 o 
   2  22   4      391.60      386.78     32.86 o 
  -2  23   4      545.82      588.95     53.38 o 
  -1  23   4        2.65       -0.68      9.57 o 
   0  23   4      816.06      882.44     64.69 o 
  -8   1   5       33.16       39.36      7.80 o 
  -7   1   5    10041.64    10689.16    356.73 o 
  -6   1   5     3100.10     3111.81     57.53 o 
  -5   1   5     7953.95     8004.19    127.26 o 
  -4   1   5     2649.66     2699.00     37.25 o 
  -3   1   5     5376.66     5870.75     69.46 o 
  -2   1   5    11663.40    12485.13    122.00 o 
  -1   1   5    15067.55    16688.30    161.73 o 
   0   1   5     6205.00     6586.15     70.96 o 
   1   1   5       14.56       19.85      3.18 o 
   2   1   5     8433.43     8976.64    116.20 o 
   3   1   5     1498.69     1446.16     24.60 o 
   4   1   5      320.08      310.71     12.80 o 
   5   1   5      818.48      776.09     22.07 o 
   6   1   5     1428.30     1443.03     43.60 o 
  -8   2   5     1030.21     1191.14     60.54 o 
  -7   2   5        4.05       19.09      8.15 o 
  -6   2   5      124.73      123.39      6.66 o 
  -5   2   5      138.16      135.41      8.46 o 
  -4   2   5        0.49       11.31      2.20 o 
  -3   2   5       31.62       42.50      2.74 o 
  -2   2   5       86.15      159.72      7.98 o 
  -1   2   5      610.34      630.97     11.04 o 
   0   2   5      254.20      242.33      7.59 o 
   1   2   5      820.23      810.17     13.35 o 
   2   2   5      923.78      924.81     16.75 o 
   3   2   5     2496.84     2432.96     39.43 o 
   4   2   5      103.44      106.47      8.66 o 
   5   2   5      108.86       97.79      8.24 o 
   6   2   5      657.06      641.36     46.94 o 
  -8   3   5        3.44        7.61      7.14 o 
  -7   3   5     4517.20     4788.82    117.75 o 
  -6   3   5       21.99       28.65      4.68 o 
  -5   3   5     6679.59     6619.75     91.82 o 
  -4   3   5      553.65      532.23     10.36 o 
  -3   3   5    10395.16    10560.67    128.99 o 
  -2   3   5     2640.37     2812.13     35.04 o 
  -1   3   5    12700.80    13580.68    132.58 o 
   0   3   5    12181.28    13623.14    156.71 o 
   1   3   5     2325.25     2391.02     31.68 o 
   2   3   5     2862.39     2949.49     40.77 o 
   3   3   5       34.13       35.19      4.09 o 
   4   3   5     1997.06     1928.20     37.31 o 
   5   3   5      466.33      425.91     18.78 o 
   6   3   5      995.97      991.29     31.23 o 
  -8   4   5      973.06     1062.78     52.10 o 
  -7   4   5        9.19       23.77      7.04 o 
  -6   4   5       82.29       95.91      6.60 o 
  -5   4   5     2026.82     2051.91     33.04 o 
  -4   4   5       81.64       78.86      4.59 o 
  -3   4   5     1655.15     1595.25     24.82 o 
  -2   4   5      532.97      494.90     14.51 o 
  -1   4   5     1813.83     2074.48     29.03 o 
   0   4   5       28.86       32.15      6.85 o 
   1   4   5     2781.48     3022.07     47.72 o 
   2   4   5       12.78       14.72      2.77 o 
   3   4   5        9.60       18.26      2.27 o 
   4   4   5      142.43      142.04      7.78 o 
   5   4   5      263.37      235.79     11.47 o 
   6   4   5      409.18      424.47     28.00 o 
  -8   5   5      244.47      212.59     23.42 o 
  -7   5   5     5548.40     5860.10    236.40 o 
  -6   5   5      163.58      156.34      7.14 o 
  -5   5   5     9066.97     9250.99    138.26 o 
  -4   5   5     7350.58     7366.12    103.80 o 
  -3   5   5     9800.10    10300.27    116.99 o 
  -2   5   5     7960.33     8777.29    102.26 o 
  -1   5   5       85.74       88.82      4.31 o 
   0   5   5     8758.37     9459.69    110.02 o 
   1   5   5     4686.61     5032.51     59.25 o 
   2   5   5     1522.56     1470.79     22.41 o 
   3   5   5      207.37      233.39      6.66 o 
   4   5   5     3693.06     3678.00     76.00 o 
   5   5   5      295.10      276.83     14.92 o 
   6   5   5     1742.76     1741.42     70.00 o 
  -8   6   5     2160.40     2417.98     95.52 o 
  -7   6   5      182.81      200.45     12.92 o 
  -6   6   5     1482.67     1495.64     32.69 o 
  -5   6   5     2728.54     2665.58     46.76 o 
  -4   6   5      347.18      372.10      9.55 o 
  -3   6   5      881.51      870.95     15.61 o 
  -2   6   5       23.29       25.49      3.06 o 
  -1   6   5      796.13      799.68     14.24 o 
   0   6   5      355.73      378.75     10.38 o 
   1   6   5      854.19      919.93     18.20 o 
   2   6   5     1059.40     1000.37     20.44 o 
   3   6   5      573.98      554.68     11.80 o 
   4   6   5      180.38      185.58      9.92 o 
   5   6   5      200.26      203.18     12.57 o 
   6   6   5      254.63      238.66     24.48 o 
  -8   7   5       29.73       22.56      8.24 o 
  -7   7   5      906.65      909.89     49.76 o 
  -6   7   5      123.45      123.22      6.11 o 
  -5   7   5     6310.97     6313.52    103.74 o 
  -4   7   5     1190.51     1185.79     20.49 o 
  -3   7   5    11570.29    11956.50    154.68 o 
  -2   7   5      265.05      215.31      5.68 o 
  -1   7   5     1929.93     2031.60     26.35 o 
   0   7   5     5373.82     5677.91     66.32 o 
   1   7   5     9786.83    10387.39    133.90 o 
   2   7   5     6113.64     6419.37     96.37 o 
   3   7   5     1283.04     1209.48     29.38 o 
   4   7   5     5842.88     6060.26    133.63 o 
   5   7   5       21.24       16.44      5.69 o 
   6   7   5     1183.49     1276.98     54.29 o 
  -8   8   5        1.39       14.88      8.70 o 
  -7   8   5      130.29      129.18     14.00 o 
  -6   8   5     1881.35     1865.24     56.93 o 
  -5   8   5      160.57      133.13      6.80 o 
  -4   8   5      300.82      288.45      7.68 o 
  -3   8   5     2742.77     2805.07     39.99 o 
  -2   8   5     1346.84     1430.49     20.05 o 
  -1   8   5     1069.29     1088.16     22.80 o 
   0   8   5      193.67      225.89      6.62 o 
   1   8   5      153.77      144.50      7.02 o 
   2   8   5      157.58      174.22      6.49 o 
   3   8   5      425.78      376.22     14.99 o 
   4   8   5      144.58      138.28      9.79 o 
   5   8   5      125.77      109.88     15.36 o 
   6   8   5        8.78       17.27      7.82 o 
  -7   9   5     1474.76     1552.15     66.41 o 
  -6   9   5       93.15       80.08      5.83 o 
  -5   9   5     8344.12     8214.13    145.83 o 
  -4   9   5     1832.32     1805.35     26.64 o 
  -3   9   5     4582.92     4687.96     63.27 o 
  -2   9   5     4887.20     5145.33     68.09 o 
  -1   9   5     1037.52     1009.71     17.58 o 
   0   9   5      685.99      731.90     13.05 o 
   1   9   5     2293.08     2248.98     32.38 o 
   2   9   5     2667.80     2596.71     39.38 o 
   3   9   5     1985.31     1938.99     37.69 o 
   4   9   5     3710.06     3920.39    116.58 o 
   5   9   5        7.11       15.04      7.23 o 
   6   9   5      824.16      865.89     49.71 o 
  -7  10   5      278.08      255.45     18.81 o 
  -6  10   5     2806.53     2854.63     78.47 o 
  -5  10   5      184.75      163.59      9.20 o 
  -4  10   5      919.94      891.72     30.06 o 
  -3  10   5     5480.72     5483.48     83.20 o 
  -2  10   5      208.76      202.40      7.94 o 
  -1  10   5     2285.32     2323.79     35.61 o 
   0  10   5      182.90      207.43      8.93 o 
   1  10   5       78.36       62.92      6.06 o 
   2  10   5        0.24       13.45      2.72 o 
   3  10   5      948.77      884.90     28.76 o 
   4  10   5      127.80      149.38     15.92 o 
   5  10   5      191.69      195.23     12.96 o 
  -7  11   5     1871.84     1831.02     73.41 o 
  -6  11   5        2.31       12.10      7.90 o 
  -5  11   5     3532.30     3601.51     73.83 o 
  -4  11   5       26.21       19.00      3.88 o 
  -3  11   5     3841.96     3914.62     56.07 o 
  -2  11   5     5663.71     5679.08     85.55 o 
  -1  11   5    11529.28    12087.35    168.35 o 
   0  11   5      482.71      466.27     10.21 o 
   1  11   5     1958.18     2064.08     31.64 o 
   2  11   5     5308.52     5590.23     92.46 o 
   3  11   5     2060.30     2075.59     53.07 o 
   4  11   5     2455.16     2476.32     81.25 o 
   5  11   5      172.80      147.00     15.47 o 
  -7  12   5       32.71       35.82     10.65 o 
  -6  12   5     1490.99     1506.10     57.13 o 
  -5  12   5      189.56      173.81      8.50 o 
  -4  12   5     3162.23     3053.30     63.41 o 
  -3  12   5     4209.17     4277.19     72.05 o 
  -2  12   5       22.02       29.35      2.76 o 
  -1  12   5      233.02      226.01      9.04 o 
   0  12   5       10.36       15.26      3.10 o 
   1  12   5       52.92       57.42      4.00 o 
   2  12   5      825.71      845.53     17.44 o 
   3  12   5      509.14      496.12     17.97 o 
   4  12   5       27.04       36.21      6.04 o 
   5  12   5      211.55      197.56     19.18 o 
  -7  13   5     1086.35     1077.53     46.89 o 
  -6  13   5       98.62       94.48     13.03 o 
  -5  13   5     1152.94     1071.98     28.84 o 
  -4  13   5        2.13        9.38      3.02 o 
  -3  13   5     1656.45     1675.33     30.31 o 
  -2  13   5      506.31      482.95     18.47 o 
  -1  13   5     9427.63     9837.17    145.28 o 
   0  13   5      968.22      933.54     33.09 o 
   1  13   5     1860.90     1834.62     33.16 o 
   2  13   5     3656.19     3677.46     70.56 o 
   3  13   5     1633.15     1605.00     49.15 o 
   4  13   5     2526.21     2490.58     88.31 o 
   5  13   5       57.97       49.80     11.34 o 
  -6  14   5      106.68      103.95     11.02 o 
  -5  14   5      160.20      163.26     10.44 o 
  -4  14   5     2749.13     2754.55     57.45 o 
  -3  14   5       26.80       22.68      2.88 o 
  -2  14   5      761.99      793.72     24.22 o 
  -1  14   5      285.19      278.95     12.61 o 
   0  14   5       70.65       83.33      5.10 o 
   1  14   5     1117.52     1051.56     24.62 o 
   2  14   5     1588.17     1542.46     31.74 o 
   3  14   5      173.63      153.78     13.33 o 
   4  14   5       49.87       52.85      7.11 o 
   5  14   5      564.84      515.51     31.78 o 
  -6  15   5      285.42      300.64     23.04 o 
  -5  15   5      826.21      788.67     35.23 o 
  -4  15   5       20.00       19.33      2.72 o 
  -3  15   5     3527.08     3479.15     71.29 o 
  -2  15   5      154.78      140.45      8.78 o 
  -1  15   5     3329.34     3301.41     68.39 o 
   0  15   5     2681.30     2685.38     56.26 o 
   1  15   5     1688.69     1678.65     36.37 o 
   2  15   5      836.68      815.38     24.69 o 
   3  15   5      448.21      431.04     22.15 o 
   4  15   5      781.63      757.61     36.28 o 
  -6  16   5      363.51      327.59     21.26 o 
  -5  16   5     1168.45     1169.37     43.92 o 
  -4  16   5     1720.72     1683.10     56.04 o 
  -3  16   5      472.55      456.49     20.47 o 
  -2  16   5       53.18       55.63      4.19 o 
  -1  16   5     2496.93     2574.98     54.07 o 
   0  16   5       33.55       35.42      6.24 o 
   1  16   5      544.27      521.18     19.10 o 
   2  16   5      248.09      225.99     11.43 o 
   3  16   5       81.01       77.10     11.32 o 
   4  16   5       44.33       28.91      6.73 o 
  -5  17   5       32.11       16.06      4.04 o 
  -4  17   5      114.54      111.88     15.32 o 
  -3  17   5     3042.71     3205.24     79.93 o 
  -2  17   5      181.67      189.91      9.29 o 
  -1  17   5     2752.05     2892.12     78.94 o 
   0  17   5     3851.28     3942.24    108.23 o 
   1  17   5     2686.73     2753.59     69.11 o 
   2  17   5     2040.91     1988.76     66.18 o 
   3  17   5       72.71       55.31     12.09 o 
   4  17   5     1534.65     1530.52     96.16 o 
  -5  18   5       20.91       24.83      7.35 o 
  -4  18   5      196.68      190.08     13.77 o 
  -3  18   5      151.60      132.73     14.60 o 
  -2  18   5     2172.65     2225.21     56.38 o 
  -1  18   5      153.24      143.20      7.72 o 
   0  18   5     2665.63     2690.70     67.50 o 
   1  18   5      839.01      873.11     42.16 o 
   2  18   5      165.51      166.84     12.01 o 
   3  18   5      468.28      499.92     28.22 o 
  -5  19   5      801.61      841.76     48.27 o 
  -4  19   5       78.14       83.79     16.89 o 
  -3  19   5      646.64      664.11     36.99 o 
  -2  19   5        4.76       14.83      3.82 o 
  -1  19   5      977.29      980.15     34.11 o 
   0  19   5      752.06      696.25     39.39 o 
   1  19   5     1179.72     1089.71     40.99 o 
   2  19   5      355.18      340.67     30.08 o 
   3  19   5      106.59      118.34     12.12 o 
  -4  20   5       25.90       30.26      9.26 o 
  -3  20   5      118.93      121.13     13.56 o 
  -2  20   5     1877.10     1997.15     70.39 o 
  -1  20   5      265.00      255.98     20.99 o 
   0  20   5      722.80      644.30     43.56 o 
   1  20   5      723.11      701.21     40.88 o 
   2  20   5       39.56       38.24     11.05 o 
  -3  21   5      569.86      572.37     35.27 o 
  -2  21   5      131.34      111.09     21.52 o 
  -1  21   5      690.55      747.44     53.89 o 
   0  21   5       61.01       64.51     25.44 o 
   1  21   5      977.35     1009.58     62.91 o 
  -2  22   5     1839.46     1926.20     99.39 o 
  -1  22   5      168.71      180.38     19.64 o 
   0  22   5     1659.29     1730.60     90.75 o 
  -8   0   6     1108.02     1202.61     90.10 o 
  -7   0   6     5695.54     5842.32    385.98 o 
  -6   0   6     3705.83     3790.17    109.93 o 
  -5   0   6     2235.95     2252.24     60.42 o 
  -4   0   6     2859.73     2832.86     62.96 o 
  -3   0   6      696.73      639.08     16.64 o 
  -2   0   6     2004.71     2117.29     39.28 o 
  -1   0   6     6765.37     7494.09    122.36 o 
   0   0   6     1112.51     1221.47     25.31 o 
   1   0   6      383.78      412.04     13.21 o 
   2   0   6     3458.73     3468.51     76.37 o 
   3   0   6      276.99      270.94     16.96 o 
   4   0   6     2338.80     2324.82    154.14 o 
   5   0   6      311.99      293.72     20.79 o 
   6   0   6     1947.55     2010.16    100.07 o 
  -8   1   6      215.59      198.07     19.10 o 
  -7   1   6       27.74       31.32      5.59 o 
  -6   1   6      145.15      130.02      7.06 o 
  -5   1   6     4969.39     5065.89     91.07 o 
  -4   1   6      871.42      785.94     15.58 o 
  -3   1   6      308.70      314.22      8.22 o 
  -2   1   6      599.03      547.87     10.35 o 
  -1   1   6        8.12       12.33      3.04 o 
   0   1   6      115.95      110.76      5.53 o 
   1   1   6       24.91       31.11      4.15 o 
   2   1   6      331.86      379.30     13.36 o 
   3   1   6        0.20        9.72      5.22 o 
   4   1   6        0.03       11.21      2.63 o 
   5   1   6       39.88       32.74      4.51 o 
   6   1   6      211.38      184.12     13.97 o 
  -8   2   6      496.13      490.16     30.83 o 
  -7   2   6     3457.55     3558.06    105.49 o 
  -6   2   6     3159.11     3172.45     66.67 o 
  -5   2   6      858.39      776.79     30.83 o 
  -4   2   6     2300.79     2265.71     36.27 o 
  -3   2   6     1369.27     1369.13     21.06 o 
  -2   2   6     4024.00     4376.31     52.30 o 
  -1   2   6     5627.01     5891.05     68.91 o 
   0   2   6     6750.34     7382.45     91.53 o 
   1   2   6      689.26      681.87     13.22 o 
   2   2   6    11327.83    11971.59    176.70 o 
   3   2   6       10.10       12.62      4.28 o 
   4   2   6     2802.03     2740.79     75.31 o 
   5   2   6       33.63       17.06      8.49 o 
  -8   3   6      427.71      431.65     27.83 o 
  -7   3   6      284.72      274.16     16.32 o 
  -6   3   6      191.41      200.27      9.06 o 
  -5   3   6     1681.49     1618.75     32.47 o 
  -4   3   6      229.68      221.93     11.24 o 
  -3   3   6      539.08      522.12     11.12 o 
  -2   3   6        1.22       11.70      2.74 o 
  -1   3   6      293.95      315.84      8.02 o 
   0   3   6      951.54     1004.39     27.90 o 
   1   3   6     1906.80     1949.62     29.35 o 
   2   3   6      579.19      577.32     15.29 o 
   3   3   6      430.78      396.77     16.19 o 
   4   3   6       27.56       44.47      7.22 o 
   5   3   6      295.97      245.17     16.44 o 
  -8   4   6      500.13      478.59     30.38 o 
  -7   4   6     1569.92     1578.87     51.45 o 
  -6   4   6     2709.65     2748.39     57.50 o 
  -5   4   6     2425.08     2383.05     45.42 o 
  -4   4   6     7401.79     7662.77    122.39 o 
  -3   4   6     1667.43     1676.56     25.19 o 
  -2   4   6     1915.11     1997.96     28.95 o 
  -1   4   6      361.13      357.16      8.18 o 
   0   4   6     4411.06     4586.10     61.53 o 
   1   4   6     1758.04     1769.68     26.74 o 
   2   4   6     3124.16     3129.89     49.97 o 
   3   4   6     1624.56     1547.01     32.54 o 
   4   4   6     4099.96     4181.49    124.29 o 
   5   4   6        1.29        2.39     10.08 o 
  -8   5   6      184.15      162.76     21.71 o 
  -7   5   6      333.91      333.32     24.87 o 
  -6   5   6        9.83       10.13      2.11 o 
  -5   5   6     1089.07     1067.23     23.50 o 
  -4   5   6     1559.55     1543.07     28.14 o 
  -3   5   6      428.24      422.60     10.54 o 
  -2   5   6        3.95       16.06      5.24 o 
  -1   5   6       94.75      110.22      5.10 o 
   0   5   6      873.44      933.59     18.43 o 
   1   5   6      722.96      743.83     14.19 o 
   2   5   6       39.29       66.88      4.69 o 
   3   5   6      157.17      143.17      8.39 o 
   4   5   6       20.60       39.79     10.36 o 
   5   5   6      150.30      173.36     14.56 o 
  -8   6   6      362.58      338.83     23.20 o 
  -7   6   6      393.00      358.31     21.75 o 
  -6   6   6     1231.11     1231.53     38.97 o 
  -5   6   6     1984.23     1945.85     41.86 o 
  -4   6   6     2842.13     2842.27     46.64 o 
  -3   6   6     4825.33     5100.54     68.77 o 
  -2   6   6     6407.77     6711.48     89.14 o 
  -1   6   6        9.68       17.96      4.44 o 
   0   6   6     6303.83     6846.31     91.04 o 
   1   6   6     2119.74     2193.33     35.51 o 
   2   6   6     2733.99     2712.49     47.29 o 
   3   6   6       11.19       15.69      2.67 o 
   4   6   6     3325.96     3397.72     93.90 o 
   5   6   6       54.03       53.61      7.05 o 
  -7   7   6      925.14      933.73     30.43 o 
  -6   7   6      589.35      566.00     26.48 o 
  -5   7   6      519.72      482.30     22.60 o 
  -4   7   6      646.18      629.13     22.12 o 
  -3   7   6      123.40      119.88      6.63 o 
  -2   7   6       34.74       33.11      4.48 o 
  -1   7   6        0.84        6.85      3.16 o 
   0   7   6     1016.83     1093.90     24.32 o 
   1   7   6      187.28      191.65      7.01 o 
   2   7   6      178.77      180.38     10.29 o 
   3   7   6      971.64      948.85     27.76 o 
   4   7   6      941.45      954.66     37.21 o 
   5   7   6       72.42       54.98     11.25 o 
  -7   8   6      521.93      487.35     26.43 o 
  -6   8   6        6.78       15.92      4.29 o 
  -5   8   6     3276.82     3169.45     72.39 o 
  -4   8   6     2431.22     2405.54     45.38 o 
  -3   8   6     7098.22     7216.35     93.84 o 
  -2   8   6     8189.70     8546.46    127.23 o 
  -1   8   6      845.54      854.65     15.99 o 
   0   8   6     9219.99     9785.17    145.43 o 
   1   8   6      896.77      899.55     16.67 o 
   2   8   6     2044.10     2047.11     39.69 o 
   3   8   6      225.61      218.90     10.83 o 
   4   8   6     4788.65     4817.32    163.51 o 
   5   8   6      284.77      254.14     20.11 o 
  -7   9   6      726.39      628.93     30.69 o 
  -6   9   6      122.53      127.00     13.42 o 
  -5   9   6      184.30      207.06      9.86 o 
  -4   9   6        1.23        7.16      3.15 o 
  -3   9   6      689.71      705.60     15.47 o 
  -2   9   6      182.93      167.39      7.03 o 
  -1   9   6       49.59       50.12      3.99 o 
   0   9   6       58.95       70.26      8.68 o 
   1   9   6        2.93       17.50      7.76 o 
   2   9   6       42.25       35.82      4.60 o 
   3   9   6     1996.18     1912.32     58.60 o 
   4   9   6      654.92      662.88     35.81 o 
   5   9   6      109.19      117.90     14.69 o 
  -7  10   6     2127.95     2281.97     90.34 o 
  -6  10   6     1048.89     1001.07     34.91 o 
  -5  10   6     2175.17     2174.33     66.21 o 
  -4  10   6     3103.18     2998.59     62.70 o 
  -3  10   6     1925.27     1839.28     33.38 o 
  -2  10   6     7756.71     7999.43    110.62 o 
  -1  10   6       21.48       32.01      3.28 o 
   0  10   6     1750.12     1785.87     30.62 o 
   1  10   6       37.26       39.34      7.01 o 
   2  10   6     3424.71     3485.12     72.50 o 
   3  10   6      132.42      139.79      8.99 o 
   4  10   6     2595.32     2777.59     98.22 o 
   5  10   6       54.00       51.62     11.60 o 
  -7  11   6     1022.30     1083.95     47.08 o 
  -6  11   6       13.92       12.49      3.65 o 
  -5  11   6       11.13       27.86      6.28 o 
  -4  11   6       63.91       59.45      6.09 o 
  -3  11   6     1009.12      991.16     19.69 o 
  -2  11   6        3.22       13.56      4.52 o 
  -1  11   6       24.79       17.21      5.08 o 
   0  11   6      100.94       93.59      5.79 o 
   1  11   6      182.91      159.12      7.54 o 
   2  11   6     1046.15      993.16     26.98 o 
   3  11   6      300.73      312.33     15.85 o 
   4  11   6      490.90      495.31     30.99 o 
  -7  12   6     1399.19     1425.28     60.46 o 
  -6  12   6       35.65       44.77      6.56 o 
  -5  12   6     4672.93     4629.42    114.32 o 
  -4  12   6      261.72      232.97      9.77 o 
  -3  12   6     2686.17     2622.40     51.61 o 
  -2  12   6     4512.82     4600.05     83.54 o 
  -1  12   6     4879.74     5034.57     91.29 o 
   0  12   6     4411.96     4506.13     82.07 o 
   1  12   6      459.53      402.12     15.16 o 
   2  12   6     5238.06     5362.55    158.49 o 
   3  12   6       50.85       44.97      9.14 o 
   4  12   6     1143.30     1136.80     40.89 o 
  -6  13   6       24.53       24.20      4.94 o 
  -5  13   6      163.08      156.63     12.11 o 
  -4  13   6     1563.76     1557.02     44.15 o 
  -3  13   6      509.73      476.59     16.25 o 
  -2  13   6      236.02      239.84     11.95 o 
  -1  13   6     3491.59     3469.44     79.18 o 
   0  13   6        5.51       12.53      3.03 o 
   1  13   6      315.25      318.03     11.90 o 
   2  13   6      848.10      846.59     27.03 o 
   3  13   6      679.58      682.00     38.47 o 
   4  13   6       12.74       17.00      5.10 o 
  -6  14   6     1274.92     1169.56     42.17 o 
  -5  14   6     1290.20     1248.87     39.51 o 
  -4  14   6     1251.13     1189.03     34.83 o 
  -3  14   6      525.88      519.40     18.15 o 
  -2  14   6     4166.06     4297.74     87.61 o 
  -1  14   6     1421.42     1370.61     30.50 o 
   0  14   6     3709.05     3719.71     83.95 o 
   1  14   6       60.13       56.34      4.25 o 
   2  14   6     3878.28     3814.05    123.89 o 
   3  14   6      342.07      338.16     22.99 o 
   4  14   6      537.05      551.14     28.40 o 
  -6  15   6       28.89       22.62      6.21 o 
  -5  15   6      832.90      833.95     41.97 o 
  -4  15   6      698.10      640.62     34.93 o 
  -3  15   6      345.62      333.64     16.74 o 
  -2  15   6        0.55        4.33      3.51 o 
  -1  15   6      338.24      329.85     15.78 o 
   0  15   6      211.59      200.90     10.10 o 
   1  15   6      698.37      705.82     25.58 o 
   2  15   6      466.32      467.44     27.67 o 
   3  15   6        9.00       12.64      2.86 o 
  -5  16   6     1827.88     1755.03     60.71 o 
  -4  16   6     1698.87     1645.11     59.71 o 
  -3  16   6     1021.41      987.18     38.98 o 
  -2  16   6      680.45      658.96     23.95 o 
  -1  16   6     1395.00     1353.75     35.59 o 
   0  16   6     6174.36     6422.71    157.36 o 
   1  16   6      117.80      102.53     11.95 o 
   2  16   6     2109.54     2151.58     68.48 o 
   3  16   6      644.89      647.12     31.72 o 
  -5  17   6     1270.71     1254.37     45.95 o 
  -4  17   6      249.97      235.82     14.75 o 
  -3  17   6      490.61      468.38     27.43 o 
  -2  17   6      728.02      692.85     34.33 o 
  -1  17   6     1145.34     1089.55     34.23 o 
   0  17   6       24.82       18.95      7.02 o 
   1  17   6     1397.59     1385.67     45.73 o 
   2  17   6       65.71       48.86     10.38 o 
   3  17   6      491.39      456.12     31.32 o 
  -4  18   6     1408.79     1373.36     55.78 o 
  -3  18   6     1644.58     1693.40     52.69 o 
  -2  18   6      515.58      528.98     26.93 o 
  -1  18   6       18.53       22.66      3.82 o 
   0  18   6     3425.27     3397.89    119.02 o 
   1  18   6      384.65      319.95     19.37 o 
   2  18   6     1491.10     1473.66     60.63 o 
  -4  19   6       98.10       85.85     10.62 o 
  -3  19   6      324.51      300.19     22.75 o 
  -2  19   6     1115.63     1131.79     35.30 o 
  -1  19   6     1351.56     1300.63     39.75 o 
   0  19   6     1001.01      953.16     31.39 o 
   1  19   6     2328.41     2277.81     90.76 o 
   2  19   6      481.53      437.37     28.38 o 
  -3  20   6      753.35      703.98     41.60 o 
  -2  20   6      781.92      740.69     45.33 o 
  -1  20   6       81.71       69.49     14.28 o 
   0  20   6     1998.56     2033.44    102.56 o 
   1  20   6       40.46       33.25      9.96 o 
  -2  21   6      139.62       95.85     19.67 o 
  -1  21   6      399.51      407.68     34.27 o 
  -7   1   7     1232.82     1254.63     38.53 o 
  -6   1   7     2438.76     2455.49     76.64 o 
  -5   1   7     1746.05     1664.34     37.09 o 
  -4   1   7     6238.74     6446.21    119.19 o 
  -3   1   7       25.89       33.01      3.90 o 
  -2   1   7     7345.01     7799.40    116.74 o 
  -1   1   7     2042.31     2123.51     34.71 o 
   0   1   7     6198.09     6648.33    100.31 o 
   1   1   7      114.12      111.57      7.12 o 
   2   1   7    13748.03    14643.98    448.76 o 
   3   1   7      709.28      674.42     26.47 o 
   4   1   7     2924.93     2744.66     96.88 o 
   5   1   7      954.95      899.65     43.70 o 
  -7   2   7       60.50       43.66      6.53 o 
  -6   2   7       13.06       12.78      2.99 o 
  -5   2   7      232.93      221.68     10.47 o 
  -4   2   7       22.30       24.77      4.44 o 
  -3   2   7      757.68      737.80     13.62 o 
  -2   2   7       62.45       60.01      4.72 o 
  -1   2   7      150.56      152.48      6.17 o 
   0   2   7     1217.51     1244.17     29.15 o 
   1   2   7      652.41      662.70     27.02 o 
   2   2   7        9.95       60.70     14.13 o 
   3   2   7       29.99       20.56      5.14 o 
   4   2   7      932.29      858.28     54.11 o 
   5   2   7       56.58       60.70      6.65 o 
  -7   3   7     1198.45     1237.87     45.11 o 
  -6   3   7     1388.29     1326.48     38.88 o 
  -5   3   7     2187.66     2146.99     50.88 o 
  -4   3   7     2605.94     2576.95     53.61 o 
  -3   3   7     1211.35     1206.18     21.20 o 
  -2   3   7     8534.46     8721.10    130.12 o 
  -1   3   7      834.38      797.42     15.63 o 
   0   3   7    10004.57    10605.89    145.84 o 
   1   3   7       38.85       58.45      7.85 o 
   2   3   7     7805.51     8084.84    200.17 o 
   3   3   7     2406.85     2259.26     77.22 o 
   4   3   7     1454.00     1383.36     58.70 o 
   5   3   7     1354.15     1252.01     55.45 o 
  -7   4   7     1066.99     1040.74     45.01 o 
  -6   4   7      658.33      666.82     38.11 o 
  -5   4   7     1599.72     1539.19     37.88 o 
  -4   4   7      858.18      810.23     24.46 o 
  -3   4   7       69.67       71.06      6.64 o 
  -2   4   7       21.18       16.83      4.31 o 
  -1   4   7      459.11      467.38     10.75 o 
   0   4   7      337.28      324.19     18.42 o 
   1   4   7     1924.07     1891.36     49.30 o 
   2   4   7       11.41       32.59     10.84 o 
   3   4   7      374.26      346.76     19.10 o 
   4   4   7      911.14      810.28     59.81 o 
   5   4   7       61.67       39.98      7.72 o 
  -7   5   7      319.91      287.94     17.55 o 
  -6   5   7     1817.08     1831.26     61.38 o 
  -5   5   7       93.52       71.82      6.08 o 
  -4   5   7     5571.23     5775.86    114.43 o 
  -3   5   7     1670.16     1702.45     33.69 o 
  -2   5   7     3198.78     3253.40     48.07 o 
  -1   5   7      228.96      215.96      7.08 o 
   0   5   7    10233.37    11628.13    211.36 o 
   1   5   7      118.49      137.84      9.67 o 
   2   5   7     2231.34     2236.76     59.28 o 
   3   5   7      413.08      383.18     21.88 o 
   4   5   7     3923.06     3763.10    132.92 o 
   5   5   7     1293.27     1242.87     60.11 o 
  -7   6   7        5.80        7.40      4.13 o 
  -6   6   7       10.94       12.02      3.24 o 
  -5   6   7      281.64      277.94     12.42 o 
  -4   6   7       12.28       10.81      3.46 o 
  -3   6   7        2.43       17.11      2.65 o 
  -2   6   7      175.20      175.81     10.55 o 
  -1   6   7      336.61      342.28      9.70 o 
   0   6   7      942.77     1068.72     48.05 o 
   1   6   7     1637.97     1688.96     41.76 o 
   2   6   7       24.72       38.13      8.48 o 
   3   6   7     1106.85     1142.04     46.74 o 
   4   6   7      181.58      206.60     24.67 o 
  -7   7   7      664.05      654.58     32.18 o 
  -6   7   7     1482.67     1424.76     48.51 o 
  -5   7   7      951.81      979.39     32.49 o 
  -4   7   7     4861.87     4690.43    105.57 o 
  -3   7   7     5533.58     5630.13    110.98 o 
  -2   7   7     6724.45     7270.10    158.39 o 
  -1   7   7      693.78      679.01     27.24 o 
   0   7   7     9761.03    10639.47    229.39 o 
   1   7   7      330.64      361.36     19.94 o 
   2   7   7     1572.73     1526.92     42.17 o 
   3   7   7      477.48      481.52     30.76 o 
   4   7   7     1979.91     1875.23     55.28 o 
  -7   8   7        8.15        8.46      5.42 o 
  -6   8   7      500.26      494.20     25.87 o 
  -5   8   7      456.43      409.35     19.22 o 
  -4   8   7      205.19      193.79     10.42 o 
  -3   8   7     1483.71     1416.20     33.79 o 
  -2   8   7      822.16      804.51     43.20 o 
  -1   8   7     1926.02     1967.60     38.24 o 
   0   8   7        9.71       24.45      4.21 o 
   1   8   7     1390.11     1405.87     39.35 o 
   2   8   7      248.12      266.29     16.83 o 
   3   8   7     1429.24     1327.26     51.11 o 
   4   8   7      150.36      140.17     13.76 o 
  -7   9   7       32.43       32.95      8.40 o 
  -6   9   7     2399.98     2426.70     77.24 o 
  -5   9   7      239.36      245.92     13.63 o 
  -4   9   7     1072.28     1073.33     31.26 o 
  -3   9   7      245.62      219.72     10.65 o 
  -2   9   7     7096.16     7162.79    140.52 o 
  -1   9   7       64.79       57.19      7.59 o 
   0   9   7     2218.33     2193.34     52.41 o 
   1   9   7      948.83      926.67     33.00 o 
   2   9   7     1406.39     1386.96     49.27 o 
   3   9   7       44.22       52.89      8.09 o 
   4   9   7     1391.98     1336.57     58.62 o 
  -7  10   7      846.10      821.76     47.97 o 
  -6  10   7       26.53       18.31      5.33 o 
  -5  10   7      249.10      242.58     16.96 o 
  -4  10   7        9.08       33.88      5.18 o 
  -3  10   7      524.27      513.20     21.12 o 
  -2  10   7     1024.62      942.07     50.20 o 
  -1  10   7     3280.25     3257.47     74.60 o 
   0  10   7      254.52      213.43     12.28 o 
   1  10   7      632.76      649.41     26.35 o 
   2  10   7       29.89       27.87      7.11 o 
   3  10   7     2002.27     2017.83     72.82 o 
   4  10   7       10.12       11.83      5.43 o 
  -6  11   7     2541.51     2592.06     87.63 o 
  -5  11   7      380.13      353.65     23.27 o 
  -4  11   7     2154.30     2197.09     75.23 o 
  -3  11   7      104.24       90.83      6.26 o 
  -2  11   7     7439.11     7552.01    167.18 o 
  -1  11   7      341.87      354.06     14.36 o 
   0  11   7     3128.54     3173.70     81.42 o 
   1  11   7     1055.03     1065.81     38.99 o 
   2  11   7     1928.05     1951.15     73.19 o 
   3  11   7      115.97       97.11     10.79 o 
   4  11   7      798.50      777.72     38.70 o 
  -6  12   7       84.40       81.50     13.47 o 
  -5  12   7       28.58       21.27      4.85 o 
  -4  12   7      788.71      753.62     27.28 o 
  -3  12   7      953.98      931.94     30.92 o 
  -2  12   7      110.31      109.62      7.59 o 
  -1  12   7     1876.46     1899.39     45.32 o 
   0  12   7      216.95      202.20     12.87 o 
   1  12   7      439.41      451.19     24.93 o 
   2  12   7        0.56       23.33     16.67 o 
   3  12   7      654.21      632.08     31.67 o 
  -6  13   7     1539.81     1482.68     53.40 o 
  -5  13   7      349.16      317.65     18.70 o 
  -4  13   7     3605.84     3527.24    128.63 o 
  -3  13   7      244.80      210.57     11.80 o 
  -2  13   7     4617.70     4702.39    139.41 o 
  -1  13   7       98.75      100.31      7.32 o 
   0  13   7     1216.25     1158.36     38.79 o 
   1  13   7      599.85      595.16     37.13 o 
   2  13   7     1678.77     1678.71     61.65 o 
   3  13   7      211.63      179.15     15.32 o 
  -5  14   7      495.00      481.19     24.62 o 
  -4  14   7     1412.71     1438.19     53.23 o 
  -3  14   7      176.02      179.42     11.67 o 
  -2  14   7      718.05      712.48     25.64 o 
  -1  14   7     1833.29     1865.92     52.93 o 
   0  14   7      154.94      149.82     14.69 o 
   1  14   7     1556.62     1550.30     57.33 o 
   2  14   7        4.28       12.33      3.49 o 
   3  14   7       54.77       57.44      9.39 o 
  -5  15   7       59.69       47.05     11.13 o 
  -4  15   7     3791.14     3855.10    107.86 o 
  -3  15   7      348.18      328.36     20.46 o 
  -2  15   7      209.73      173.42     11.97 o 
  -1  15   7       44.65       47.42      9.43 o 
   0  15   7      579.89      537.63     30.79 o 
   1  15   7        5.11       12.77      3.88 o 
   2  15   7     1074.91     1130.60     44.01 o 
  -5  16   7     1502.99     1482.57     53.23 o 
  -4  16   7        0.70        9.43      4.52 o 
  -3  16   7      239.80      196.65     13.86 o 
  -2  16   7        3.57       12.56      4.64 o 
  -1  16   7      903.41      868.85     42.63 o 
   0  16   7        0.83        6.33      6.57 o 
   1  16   7     1111.34     1087.46     46.50 o 
   2  16   7        0.46        8.86      4.09 o 
  -4  17   7     4216.46     4231.34    143.04 o 
  -3  17   7        6.12       18.72      4.58 o 
  -2  17   7      630.79      560.48     30.22 o 
  -1  17   7      506.39      447.06     25.23 o 
   0  17   7     2395.73     2391.11     69.12 o 
   1  17   7        5.17       25.88      6.09 o 
  -3  18   7     1319.71     1281.38     46.70 o 
  -2  18   7       18.29       22.00      5.62 o 
  -1  18   7      456.99      436.66     24.79 o 
   0  18   7       19.68       17.52      4.58 o 
   1  18   7      758.49      700.81     35.57 o 
  -2  19   7      297.34      262.04     15.22 o 
  -1  19   7      301.48      267.61     15.37 o 
   0  19   7      234.71      205.54     12.97 o 
  -7   0   8      560.14      602.06     43.34 o 
  -6   0   8     3308.25     3571.70    177.24 o 
  -5   0   8      457.76      413.15     33.42 o 
  -4   0   8     4647.13     4901.67    173.83 o 
  -3   0   8     2117.60     2000.86     79.50 o 
  -2   0   8     8900.15     9637.56    297.43 o 
  -1   0   8      561.06      546.55     37.94 o 
   0   0   8      505.85      514.00     32.58 o 
   1   0   8     1716.41     1812.18     70.52 o 
   2   0   8     3115.31     3223.68    140.99 o 
   3   0   8     2318.25     2235.37    113.58 o 
   4   0   8       15.62       32.97     12.21 o 
  -7   1   8       81.79       75.33     11.89 o 
  -6   1   8       67.62       66.13     11.12 o 
  -5   1   8      269.73      247.46     15.53 o 
  -4   1   8      137.99      123.97     10.97 o 
  -3   1   8        7.84       13.26      7.11 o 
  -2   1   8        0.22       11.46     19.46 o 
  -1   1   8       28.06       33.67      7.01 o 
   0   1   8       55.03       46.57     10.36 o 
   1   1   8      315.13      373.14     18.65 o 
   2   1   8       67.15       70.71      6.38 o 
   3   1   8       80.75      119.49     23.56 o 
   4   1   8      172.44      144.33     10.66 o 
  -7   2   8      672.75      664.79     33.03 o 
  -6   2   8     4337.96     4318.52    256.36 o 
  -5   2   8      500.48      491.18     26.67 o 
  -4   2   8    14188.53    15211.94    406.78 o 
  -3   2   8     2268.50     2282.90     60.55 o 
  -2   2   8     9448.92     9924.65    303.02 o 
  -1   2   8     2862.68     3027.58     70.88 o 
   0   2   8     3109.63     3229.11     83.62 o 
   1   2   8     4258.89     4535.58    114.49 o 
   2   2   8     1664.74     1604.42     52.21 o 
   3   2   8     2758.33     2590.47     92.27 o 
   4   2   8      114.04      105.87      8.78 o 
  -7   3   8      605.49      612.18     31.51 o 
  -6   3   8      211.93      202.31     20.45 o 
  -5   3   8     1342.41     1361.79     44.96 o 
  -4   3   8      651.29      670.32     32.95 o 
  -3   3   8     1613.69     1616.91     46.19 o 
  -2   3   8     1503.92     1553.64     47.38 o 
  -1   3   8       91.30       96.47      9.62 o 
   0   3   8      503.17      504.50     25.00 o 
   1   3   8      340.71      344.21     18.13 o 
   2   3   8       12.83        8.05      3.66 o 
   3   3   8      148.49      141.61     14.73 o 
   4   3   8      317.78      293.16     16.74 o 
  -7   4   8       66.95       75.93     13.21 o 
  -6   4   8     3148.34     3273.46    115.28 o 
  -5   4   8        7.72       16.56      4.92 o 
  -4   4   8     7511.71     7998.28    196.97 o 
  -3   4   8        5.28       20.77     10.34 o 
  -2   4   8     5074.67     5389.84    120.50 o 
  -1   4   8     3346.18     3491.65     80.38 o 
   0   4   8     4165.98     4480.44    113.99 o 
   1   4   8     1972.13     2025.91     54.77 o 
   2   4   8      784.92      784.99     28.89 o 
   3   4   8     1457.99     1467.19     54.65 o 
   4   4   8      477.68      419.40     23.23 o 
  -7   5   8      100.95       80.92      7.43 o 
  -6   5   8      121.13      105.38     30.93 o 
  -5   5   8     1110.64     1111.72     38.13 o 
  -4   5   8       16.06       20.81      7.85 o 
  -3   5   8      265.56      239.94     13.67 o 
  -2   5   8     1232.74     1267.63     43.75 o 
  -1   5   8      236.17      242.14     15.18 o 
   0   5   8      176.55      204.63     14.41 o 
   1   5   8      148.16      163.73     12.41 o 
   2   5   8       85.22       81.55     13.55 o 
   3   5   8       18.91       28.07      4.98 o 
   4   5   8     1170.87     1104.37     45.59 o 
  -7   6   8        3.91       12.71      5.83 o 
  -6   6   8     4277.95     4241.06    118.21 o 
  -5   6   8      601.57      580.45     36.05 o 
  -4   6   8     2371.45     2460.94     84.25 o 
  -3   6   8       53.18       61.58     11.85 o 
  -2   6   8     3544.68     3727.42     95.54 o 
  -1   6   8     2900.03     3027.15     78.75 o 
   0   6   8     5631.35     6084.51    151.53 o 
   1   6   8     2213.37     2218.80     76.31 o 
   2   6   8      513.07      502.21     32.06 o 
   3   6   8     2298.54     2258.50     65.98 o 
  -6   7   8      473.34      439.12     25.44 o 
  -5   7   8      361.86      352.84     23.41 o 
  -4   7   8        0.20        4.12      6.52 o 
  -3   7   8     2460.19     2580.46     67.47 o 
  -2   7   8      537.64      534.54     23.90 o 
  -1   7   8      614.72      620.69     27.75 o 
   0   7   8       36.44       41.83      7.06 o 
   1   7   8       41.62       35.76      6.61 o 
   2   7   8      667.81      653.31     40.67 o 
   3   7   8       76.25       67.81      8.67 o 
  -6   8   8     2778.20     2795.77     94.52 o 
  -5   8   8      120.39      104.40     15.01 o 
  -4   8   8     2864.01     2924.99     90.70 o 
  -3   8   8        3.28       10.54     14.23 o 
  -2   8   8     4089.99     4248.38    107.43 o 
  -1   8   8     1090.48     1070.66     32.12 o 
   0   8   8     6349.39     6671.46    235.96 o 
   1   8   8     1862.12     1898.06     61.02 o 
   2   8   8      195.85      207.17     14.66 o 
   3   8   8      826.29      760.82     37.30 o 
  -6   9   8      470.77      512.25     26.59 o 
  -5   9   8      809.39      765.98     42.70 o 
  -4   9   8       47.56       41.67      9.87 o 
  -3   9   8     2979.76     3034.23    102.51 o 
  -2   9   8       40.92       41.35      7.86 o 
  -1   9   8     1674.01     1712.74     59.91 o 
   0   9   8     2256.83     2265.51     78.18 o 
   1   9   8      114.43       92.01     15.04 o 
   2   9   8     1304.35     1283.05     48.65 o 
   3   9   8       70.47       50.79     10.55 o 
  -6  10   8     2095.58     2023.47     82.50 o 
  -5  10   8      662.13      625.13     33.30 o 
  -4  10   8      981.97      915.31     39.39 o 
  -3  10   8       89.66      104.08      9.01 o 
  -2  10   8     2615.47     2519.91     85.67 o 
  -1  10   8       74.48       81.16     12.06 o 
   0  10   8     1550.31     1603.90     52.44 o 
   1  10   8     1385.82     1433.96     55.58 o 
   2  10   8     1300.16     1350.49     41.96 o 
   3  10   8      499.61      487.45     25.96 o 
  -6  11   8      222.95      215.23     13.95 o 
  -5  11   8       78.04       97.81     11.02 o 
  -4  11   8       24.29       22.67      4.77 o 
  -3  11   8      390.38      373.34     24.80 o 
  -2  11   8       72.93       73.98      9.22 o 
  -1  11   8      799.03      785.38     28.79 o 
   0  11   8      371.48      337.82     22.66 o 
   1  11   8      310.81      283.25     19.34 o 
   2  11   8      773.50      789.57     38.44 o 
   3  11   8        6.21       17.92      5.25 o 
  -5  12   8       13.86       14.27      6.15 o 
  -4  12   8     1464.78     1453.83     44.54 o 
  -3  12   8      474.66      428.60     25.73 o 
  -2  12   8     2558.63     2590.33     95.89 o 
  -1  12   8        6.00       10.01      5.42 o 
   0  12   8      215.84      210.28     14.88 o 
   1  12   8     1250.28     1217.14     38.48 o 
   2  12   8     1510.88     1461.72     52.53 o 
  -5  13   8     1378.27     1370.69     50.10 o 
  -4  13   8       83.52       72.52      8.38 o 
  -3  13   8      899.67      927.82     55.14 o 
  -2  13   8       76.90       68.51     10.83 o 
  -1  13   8     2677.38     2672.45     94.86 o 
   0  13   8     1773.85     1782.01     65.10 o 
   1  13   8      498.37      467.59     26.09 o 
   2  13   8      314.63      302.19     17.66 o 
  -5  14   8        1.01       13.37      5.12 o 
  -4  14   8     1185.29     1107.52     53.24 o 
  -3  14   8      600.76      555.10     31.06 o 
  -2  14   8      578.60      522.08     28.29 o 
  -1  14   8       14.33        8.18      4.45 o 
   0  14   8      875.52      846.95     40.51 o 
   1  14   8        5.52       11.52      4.53 o 
  -4  15   8        8.46        9.02      4.84 o 
  -3  15   8      123.65      118.90     11.12 o 
  -2  15   8      249.62      239.00     15.21 o 
  -1  15   8      466.06      444.34     24.73 o 
   0  15   8      200.97      207.01     17.18 o 
   1  15   8      809.74      803.07     39.85 o 
  -3  16   8      140.91      119.34      9.64 o 
  -2  16   8      231.17      202.57     17.11 o 
  -1  16   8      503.94      480.87     28.13 o 
   0  16   8      477.74      454.39     24.48 o 
  -2  17   8      400.76      346.07     18.88 o 
  -1  17   8      334.01      304.12     17.52 o 
  -6   1   9     1315.30     1298.16     47.19 o 
  -5   1   9      515.69      506.64     29.64 o 
  -4   1   9     2492.15     2532.98     94.01 o 
  -3   1   9     4458.45     4922.65    153.21 o 
  -2   1   9     1929.95     2013.14     70.07 o 
  -1   1   9     2875.46     3135.22    106.67 o 
   0   1   9       99.96       97.49      8.58 o 
   1   1   9     1904.90     1995.45     75.51 o 
   2   1   9      369.67      313.60     19.51 o 
   3   1   9      653.24      553.74     29.13 o 
  -6   2   9      282.22      229.40     26.95 o 
  -5   2   9      178.06      183.97     14.17 o 
  -4   2   9      135.28      132.89     16.52 o 
  -3   2   9      238.59      206.67     27.90 o 
  -2   2   9      508.50      505.61     25.43 o 
  -1   2   9        2.81       20.87      9.61 o 
   0   2   9       94.16       73.08     11.38 o 
   1   2   9       10.64       18.50      4.76 o 
   2   2   9      321.26      290.36     18.13 o 
   3   2   9        0.57       19.55      5.65 o 
  -6   3   9     3132.06     3140.92    105.58 o 
  -5   3   9     1778.28     1751.36     64.63 o 
  -4   3   9     1737.77     1789.71     68.12 o 
  -3   3   9     4132.90     4401.58    135.00 o 
  -2   3   9      720.95      695.49     27.87 o 
  -1   3   9     3650.47     4015.69    134.90 o 
   0   3   9        4.65       27.09      5.56 o 
   1   3   9     1075.98     1060.81     49.51 o 
   2   3   9       69.23       52.40      7.91 o 
   3   3   9      861.46      756.03     38.05 o 
  -6   4   9      236.44      200.58     18.97 o 
  -5   4   9      699.73      653.62     47.41 o 
  -4   4   9        0.61       14.72      3.94 o 
  -3   4   9      765.43      767.05     32.30 o 
  -2   4   9     1795.35     1858.53     60.80 o 
  -1   4   9      277.90      312.78     25.84 o 
   0   4   9      122.69      129.12     14.25 o 
   1   4   9       54.98       59.98      9.18 o 
   2   4   9      507.96      518.46     28.88 o 
   3   4   9        3.13        4.77      5.68 o 
  -6   5   9     1779.77     1662.09     59.83 o 
  -5   5   9     1820.44     1844.85     63.44 o 
  -4   5   9     1900.67     2031.54     76.53 o 
  -3   5   9      853.92      822.23     30.09 o 
  -2   5   9      500.87      534.87     30.03 o 
  -1   5   9     2388.90     2543.07     80.46 o 
   0   5   9     2235.84     2386.91     89.27 o 
   1   5   9     1152.57     1254.72     47.62 o 
   2   5   9       23.50       26.93      7.15 o 
  -6   6   9      186.15      186.92     13.35 o 
  -5   6   9        0.16        5.44      8.03 o 
  -4   6   9      116.00      116.89     17.42 o 
  -3   6   9       73.40       84.17     12.94 o 
  -2   6   9       58.19       56.17      9.33 o 
  -1   6   9      185.97      179.26     15.35 o 
   0   6   9       56.70       91.19     15.00 o 
   1   6   9       46.69       54.66      9.24 o 
   2   6   9       42.27       22.69      5.92 o 
  -6   7   9     4176.96     4139.07    140.40 o 
  -5   7   9     2600.23     2561.59     87.03 o 
  -4   7   9     2731.04     2832.95    116.07 o 
  -3   7   9      776.70      803.29     54.98 o 
  -2   7   9      441.75      390.05     26.22 o 
  -1   7   9     2350.00     2389.21     89.39 o 
   0   7   9     1542.95     1511.51     56.38 o 
   1   7   9     1923.04     1873.57     56.22 o 
   2   7   9        0.46        7.03      4.51 o 
  -5   8   9       17.32       17.91      5.13 o 
  -4   8   9     1648.32     1567.16     66.47 o 
  -3   8   9       21.78       24.98      5.60 o 
  -2   8   9      801.71      780.41     47.90 o 
  -1   8   9       96.21       97.34     15.07 o 
   0   8   9      205.56      204.17     15.52 o 
   1   8   9      385.10      427.73     25.75 o 
   2   8   9       69.37       58.22      7.48 o 
  -5   9   9     1084.82      987.65     46.82 o 
  -4   9   9      555.34      514.66     28.97 o 
  -3   9   9      643.53      592.16     34.18 o 
  -2   9   9     1032.86     1040.41     45.76 o 
  -1   9   9      792.89      760.85     43.01 o 
   0   9   9     1144.58     1084.95     35.20 o 
   1   9   9     2763.71     2809.41     95.51 o 
   2   9   9      121.24      121.30     10.23 o 
  -5  10   9        1.00       14.66      5.27 o 
  -4  10   9     1412.38     1331.26     47.96 o 
  -3  10   9        0.25       11.68      4.87 o 
  -2  10   9       36.85       36.47      8.67 o 
  -1  10   9       49.77       43.79      7.19 o 
   0  10   9       15.48       25.47      8.11 o 
   1  10   9       48.47       67.96     17.74 o 
  -5  11   9      161.55      170.29     11.88 o 
  -4  11   9      685.60      628.89     31.35 o 
  -3  11   9     1797.38     1710.64     51.63 o 
  -2  11   9     1488.79     1434.74     44.42 o 
  -1  11   9      219.57      175.01     13.44 o 
   0  11   9      911.09      830.03     40.26 o 
   1  11   9     1875.09     1837.88     69.29 o 
  -4  12   9      793.18      737.57     37.11 o 
  -3  12   9       66.40       66.52     11.59 o 
  -2  12   9      135.90      126.02     11.98 o 
  -1  12   9      143.01      136.43     12.72 o 
   0  12   9      533.27      503.06     26.30 o 
   1  12   9        1.22       17.00      5.90 o 
  -4  13   9     1299.55     1247.81     46.37 o 
  -3  13   9     1077.83     1044.35     41.25 o 
  -2  13   9     2415.89     2294.75     78.74 o 
  -1  13   9     1339.01     1255.95     45.69 o 
   0  13   9      119.71      102.39      8.61 o 
  -3  14   9        0.45       12.70      4.10 o 
  -2  14   9      328.06      323.64     18.08 o 
  -1  14   9       33.82       27.42      7.71 o 
  -5   0  10      257.32      253.22     22.42 o 
  -4   0  10        3.77        7.07      3.69 o 
  -3   0  10     1042.59     1066.57     49.96 o 
  -2   0  10     2302.10     2488.53    126.94 o 
  -1   0  10     1718.96     1825.56    124.30 o 
   0   0  10       12.87       23.43     13.11 o 
   1   0  10     1778.41     1898.95     94.65 o 
  -5   1  10       40.05       38.90     10.11 o 
  -4   1  10      204.89      193.28     16.21 o 
  -3   1  10      227.16      217.41     20.47 o 
  -2   1  10       20.97       23.15      6.41 o 
  -1   1  10       10.85       23.90      6.27 o 
   0   1  10      112.88      135.40     14.19 o 
   1   1  10      131.10      118.51     11.50 o 
  -5   2  10     1350.92     1349.45     50.17 o 
  -4   2  10      267.36      244.66     20.42 o 
  -3   2  10     2682.90     2800.17     81.17 o 
  -2   2  10      568.65      565.72     33.69 o 
  -1   2  10     1515.68     1529.73     47.92 o 
   0   2  10       20.00       29.86      5.68 o 
   1   2  10     2111.46     2106.69     74.75 o 
  -5   3  10       36.49       40.50      8.25 o 
  -4   3  10      459.33      417.91     31.32 o 
  -3   3  10       29.81       24.75      6.66 o 
  -2   3  10        1.52        6.69      5.92 o 
  -1   3  10       14.68       30.10      7.33 o 
   0   3  10      151.18      158.43     14.21 o 
   1   3  10        0.57       16.30      6.33 o 
  -5   4  10     1182.15     1150.94     43.43 o 
  -4   4  10      492.11      449.57     27.96 o 
  -3   4  10      259.07      236.85     16.16 o 
  -2   4  10      354.25      333.35     20.91 o 
  -1   4  10     2356.44     2451.54     72.32 o 
   0   4  10      248.21      267.03     21.81 o 
   1   4  10     1516.85     1501.57     54.99 o 
  -5   5  10       64.05       39.96      8.17 o 
  -4   5  10      120.23      112.28     14.48 o 
  -3   5  10       34.95       33.93      8.93 o 
  -2   5  10      106.56      104.93     12.24 o 
  -1   5  10       94.15       88.50     12.18 o 
   0   5  10       70.79       94.94     14.22 o 
   1   5  10        3.73       18.13      6.02 o 
  -4   6  10      498.12      469.98     25.03 o 
  -3   6  10     1534.57     1520.21     57.72 o 
  -2   6  10      370.11      386.83     22.89 o 
  -1   6  10     2100.32     2178.46     75.68 o 
   0   6  10      651.62      613.72     31.47 o 
   1   6  10     1478.07     1321.40     70.06 o 
  -4   7  10       70.27       54.09      8.22 o 
  -3   7  10      191.56      189.03     16.71 o 
  -2   7  10        3.56       12.30      4.82 o 
   0   7  10        0.34        9.06      8.84 o 
  -4   8  10      290.35      262.69     16.76 o 
  -3   8  10     2250.99     2233.41     77.41 o 
  -2   8  10        0.15       12.72      7.25 o 
  -1   8  10     1535.66     1508.70     54.83 o 
   0   8  10      130.31      127.39     11.03 o 
  -3   9  10        0.44       18.35      5.77 o 
  -2   9  10       22.28       33.07      9.13 o 
  -1   9  10      137.06      113.01      9.87 o 
   0   9  10       61.31       56.95     12.33 o 
  -3  10  10     2830.70     2674.46    125.97 o 
  -2  10  10      307.51      289.74     18.51 o 
  -1  10  10      823.91      789.00     40.35 o 
  -2   1  11      551.41      556.91     29.97 o 
  -2   2  11      223.99      191.20     15.07 o 
                                                 
